# Supplementary material for: The roles of contact conformity, temperature and displacement amplitude on the lubricated fretting wear of a steel-on-steel contact
Source: R Soc Open Sci. 2016 Oct 19;3(10):150637. doi: 10.1098/rsos.150637 (PMC5095370; doi:10.1098/rsos.150637)
Supplement: Fig-8a. Each file has a figure number which clearly relates the data to the figure as presented. [file rsos150637supp1.xlsx]

## Sheet: Fig-10a
Figure 10a
Radius / mm	Transfer rate / 10^(-5) mm^3 N^(-1) m^(-1)	Wear rate / 10^(-5) mm^3 N^(-1) m^(-1)	V+ / mm^3	V- / mm^3	Sliding Amp / microns
6	0.117331	0.0410818	0.00099054	0.00282901	24.1114
15	0.13435	0.210726	0.00500402	0.00319035	23.7466
80	0.448474	0.639849	0.0136479	0.00956592	21.3299
160	1.04377	1.45221	0.0243449	0.0174978	16.764
