# Supplementary material for: The roles of contact conformity, temperature and displacement amplitude on the lubricated fretting wear of a steel-on-steel contact
Source: R Soc Open Sci. 2016 Oct 19;3(10):150637. doi: 10.1098/rsos.150637 (PMC5095370; doi:10.1098/rsos.150637)
Supplement: Fig-8b [file rsos150637supp2.xlsx]

## Sheet: Fig-10b
Figure 10b
	Radius / mm
Cycles / 10^5	6	15	80	160
	COF
0	0.061052	0.114438	0.0890497	0.0883146
0.001	0.150946	0.281232	0.291757	0.236576
0.002	0.153829	0.264711	0.331996	0.181486
0.003	0.159289	0.201382	0.376179	0.17005
0.004	0.165355	0.181821	0.32411	0.187815
0.005	0.161541	0.175245	0.314753	0.215301
0.006	0.159852	0.176846	0.329971	0.231207
0.007	0.159671	0.173205	0.306391	0.210303
0.008	0.158272	0.159905	0.26348	0.189423
0.009	0.154083	0.16332	0.251721	0.205598
0.01	0.147834	0.173769	0.239412	0.231201
0.011	0.144679	0.177377	0.228282	0.253599
0.012	0.145747	0.158632	0.221237	0.237515
0.013	0.146129	0.153949	0.21542	0.212862
0.014	0.145797	0.151004	0.210074	0.208471
0.015	0.144956	0.150418	0.207692	0.223018
0.016	0.146084	0.150896	0.208113	0.292732
0.017	0.143282	0.151426	0.207928	0.334473
0.018	0.141865	0.151848	0.206734	0.357238
0.019	0.141856	0.152304	0.206119	0.347342
0.02	0.142751	0.153015	0.205618	0.342415
0.021	0.141913	0.153728	0.205123	0.349829
0.022	0.142088	0.154338	0.206579	0.331488
0.023	0.142431	0.155179	0.211775	0.340128
0.024	0.142802	0.157376	0.210888	0.31972
0.025	0.141824	0.165923	0.210846	0.284382
0.026	0.141878	0.16706	0.210718	0.26489
0.027	0.142659	0.162416	0.208256	0.255903
0.028	0.143683	0.15997	0.204193	0.251025
0.029	0.143596	0.159267	0.204431	0.249221
0.03	0.144124	0.159329	0.205499	0.249429
0.031	0.145653	0.15986	0.205005	0.247834
0.032	0.148225	0.160181	0.204226	0.245085
0.033	0.152592	0.160993	0.203881	0.246126
0.034	0.152601	0.16238	0.203837	0.250371
0.035	0.147917	0.163674	0.202997	0.245602
0.036	0.146873	0.165475	0.2033	0.243635
0.037	0.145988	0.166373	0.203913	0.243272
0.038	0.145639	0.167082	0.202971	0.242941
0.039	0.14569	0.168583	0.202241	0.242439
0.04	0.14559	0.168471	0.202332	0.24358
0.041	0.145341	0.167989	0.203311	0.243811
0.042	0.145795	0.168376	0.204262	0.244532
0.043	0.146297	0.169194	0.203836	0.24628
0.044	0.147077	0.171023	0.203817	0.248428
0.045	0.149015	0.171148	0.204084	0.24974
0.046	0.147767	0.171509	0.20362	0.251739
0.047	0.145064	0.173333	0.204667	0.252126
0.048	0.14636	0.173375	0.204975	0.252142
0.049	0.15048	0.172169	0.205146	0.252445
0.05	0.150047	0.172329	0.204771	0.252297
0.051	0.147145	0.173138	0.204541	0.251893
0.052	0.146516	0.173923	0.203981	0.254328
0.053	0.146881	0.174591	0.20398	0.25686
0.054	0.14732	0.1753	0.204771	0.264101
0.055	0.147044	0.176522	0.205757	0.276406
0.056	0.147694	0.188945	0.210705	0.293259
0.057	0.150208	0.183354	0.21007	0.295566
0.058	0.150699	0.177376	0.209241	0.290916
0.059	0.150882	0.1781	0.208597	0.287346
0.06	0.151381	0.178643	0.207879	0.278213
0.061	0.152427	0.179345	0.2097	0.269291
0.062	0.154138	0.178978	0.217925	0.265348
0.063	0.154285	0.187415	0.223101	0.266541
0.064	0.154063	0.221421	0.228609	0.266551
0.065	0.151862	0.2259	0.237384	0.266092
0.066	0.150746	0.20855	0.261446	0.268157
0.067	0.150923	0.195134	0.264618	0.298167
0.068	0.151172	0.188115	0.26528	0.336198
0.069	0.151844	0.185655	0.275329	0.34463
0.07	0.152763	0.18417	0.286824	0.339147
0.071	0.153309	0.182783	0.293159	0.356747
0.072	0.154434	0.182701	0.296857	0.397369
0.073	0.152104	0.18373	0.303201	0.42415
0.074	0.151645	0.184096	0.31185	0.428301
0.075	0.151312	0.18453	0.311992	0.420446
0.076	0.151496	0.184568	0.310808	0.434194
0.077	0.152059	0.184915	0.313113	0.458792
0.078	0.152063	0.185599	0.309912	0.486897
0.079	0.152031	0.185894	0.311331	0.486704
0.08	0.151936	0.186572	0.302934	0.471312
0.081	0.152308	0.187437	0.297195	0.467188
0.082	0.153154	0.186968	0.297114	0.472785
0.083	0.153624	0.187318	0.300402	0.469257
0.084	0.153751	0.193341	0.306802	0.460072
0.085	0.153701	0.201901	0.317273	0.452607
0.086	0.153862	0.200199	0.316635	0.451379
0.087	0.154074	0.19709	0.301421	0.449911
0.088	0.154357	0.196432	0.29225	0.447742
0.089	0.154702	0.197094	0.294311	0.44565
0.09	0.155525	0.196857	0.296802	0.439151
0.091	0.158022	0.196319	0.290271	0.422789
0.092	0.160178	0.198991	0.279431	0.419618
0.093	0.16205	0.197497	0.274698	0.418892
0.094	0.160736	0.196034	0.289252	0.424704
0.095	0.162263	0.196872	0.298424	0.425742
0.096	0.162254	0.197416	0.321605	0.4331
0.097	0.162144	0.198508	0.3848	0.433441
0.098	0.159582	0.198945	0.434263	0.430618
0.099	0.156523	0.198227	0.454053	0.431303
0.1	0.156615	0.196623	0.449394	0.431957
0.101	0.156965	0.196157	0.447873	0.435141
0.102	0.1573	0.193365	0.446703	0.443881
0.103	0.156991	0.19207	0.437529	0.444251
0.104	0.157068	0.192949	0.42113	0.419275
0.105	0.159486	0.193867	0.410727	0.411037
0.106	0.157707	0.192643	0.408781	0.415059
0.107	0.156693	0.191915	0.408061	0.418742
0.108	0.15701	0.190319	0.410527	0.426948
0.109	0.156882	0.191096	0.405603	0.435272
0.11	0.157094	0.191062	0.399386	0.446315
0.111	0.157305	0.191668	0.39787	0.447139
0.112	0.15748	0.191889	0.399545	0.444599
0.113	0.157848	0.193456	0.397498	0.451669
0.114	0.158233	0.193602	0.399886	0.450624
0.115	0.158672	0.193424	0.401758	0.449456
0.116	0.159629	0.193332	0.403509	0.440566
0.117	0.159136	0.193948	0.40537	0.425016
0.118	0.159425	0.192772	0.408357	0.413821
0.119	0.16063	0.192806	0.397097	0.402472
0.12	0.162721	0.193392	0.387187	0.396012
0.121	0.1596	0.194408	0.377115	0.390572
0.122	0.159346	0.194355	0.371457	0.38967
0.123	0.160695	0.193726	0.368025	0.390561
0.124	0.161263	0.194433	0.361955	0.389346
0.125	0.16058	0.193668	0.354309	0.39297
0.126	0.160919	0.194227	0.348689	0.399388
0.127	0.161108	0.195663	0.338441	0.400812
0.128	0.160951	0.193996	0.330123	0.404706
0.129	0.161	0.193305	0.329201	0.401494
0.13	0.160752	0.193346	0.330432	0.398318
0.131	0.160527	0.193439	0.333486	0.403113
0.132	0.160991	0.193348	0.334005	0.408366
0.133	0.160721	0.194116	0.33449	0.412306
0.134	0.161098	0.193598	0.334187	0.423908
0.135	0.160929	0.194314	0.330617	0.425013
0.136	0.161042	0.194176	0.329489	0.423215
0.137	0.161202	0.195512	0.323511	0.409242
0.138	0.161949	0.195759	0.30846	0.398756
0.139	0.162216	0.195445	0.29948	0.392325
0.14	0.162142	0.195525	0.299764	0.391469
0.141	0.162603	0.195438	0.30124	0.39725
0.142	0.162819	0.194686	0.303744	0.402532
0.143	0.16279	0.19384	0.301982	0.405794
0.144	0.162951	0.193996	0.301465	0.404026
0.145	0.163272	0.194348	0.302321	0.410337
0.146	0.164388	0.194446	0.303893	0.413949
0.147	0.165572	0.194701	0.305269	0.4161
0.148	0.165669	0.195106	0.305509	0.421402
0.149	0.167086	0.195276	0.304837	0.420279
0.15	0.165461	0.195465	0.305334	0.42537
0.151	0.16476	0.195843	0.308119	0.426815
0.152	0.164427	0.196082	0.311894	0.430856
0.153	0.164023	0.196407	0.315205	0.430758
0.154	0.166383	0.196148	0.31809	0.424377
0.155	0.163225	0.196184	0.32034	0.419402
0.156	0.162093	0.196088	0.319207	0.410337
0.157	0.166681	0.195963	0.318838	0.406877
0.158	0.163241	0.196735	0.318577	0.407159
0.159	0.161651	0.196527	0.319838	0.413029
0.16	0.162354	0.196358	0.320829	0.41798
0.161	0.162292	0.196157	0.323336	0.426267
0.162	0.16248	0.196369	0.32491	0.435505
0.163	0.163104	0.196336	0.329307	0.438974
0.164	0.162754	0.196549	0.332017	0.437183
0.165	0.162108	0.196635	0.326802	0.440788
0.166	0.162289	0.196563	0.324729	0.445855
0.167	0.162558	0.196172	0.324811	0.452983
0.168	0.162922	0.19551	0.325177	0.451865
0.169	0.162593	0.195603	0.329105	0.451295
0.17	0.162771	0.196006	0.330937	0.474867
0.171	0.16265	0.196427	0.330042	0.490994
0.172	0.162372	0.196276	0.331119	0.498293
0.173	0.162533	0.195807	0.345474	0.500052
0.174	0.164609	0.195821	0.36671	0.49675
0.175	0.165103	0.195841	0.363169	0.500884
0.176	0.167939	0.196468	0.34525	0.50432
0.177	0.167566	0.196586	0.336384	0.51031
0.178	0.164388	0.196669	0.333807	0.512275
0.179	0.163704	0.197061	0.333141	0.50133
0.18	0.162748	0.196828	0.330342	0.50034
0.181	0.164765	0.197126	0.326973	0.509114
0.182	0.166391	0.19611	0.322599	0.509167
0.183	0.164738	0.196366	0.319592	0.507494
0.184	0.164522	0.196528	0.318913	0.503953
0.185	0.164384	0.196264	0.320898	0.508474
0.186	0.164977	0.196222	0.326732	0.514078
0.187	0.164	0.195579	0.328629	0.516478
0.188	0.163191	0.196243	0.334063	0.516479
0.189	0.16349	0.196323	0.346308	0.50776
0.19	0.163693	0.195886	0.379455	0.488486
0.191	0.163394	0.195985	0.418707	0.476746
0.192	0.163151	0.195814	0.408728	0.468753
0.193	0.163346	0.195643	0.379463	0.465468
0.194	0.163706	0.196323	0.363649	0.464565
0.195	0.163866	0.196547	0.35738	0.466786
0.196	0.163758	0.195561	0.34665	0.472536
0.197	0.163858	0.194888	0.333861	0.476444
0.198	0.163034	0.195509	0.324983	0.476043
0.199	0.163338	0.195319	0.317253	0.474512
0.2	0.163305	0.195111	0.311138	0.471978
0.201	0.16349	0.194638	0.30509	0.472647
0.202	0.163896	0.194731	0.298674	0.471415
0.203	0.1635	0.194527	0.289802	0.469877
0.204	0.163091	0.194244	0.284264	0.470232
0.205	0.163028	0.193994	0.280818	0.469399
0.206	0.163208	0.19402	0.278853	0.467509
0.207	0.163775	0.193695	0.27676	0.455181
0.208	0.163187	0.193855	0.275672	0.453371
0.209	0.162993	0.193516	0.273523	0.459091
0.21	0.163478	0.19372	0.26922	0.459808
0.211	0.163073	0.193504	0.268116	0.460332
0.212	0.162961	0.194163	0.268253	0.45985
0.213	0.162478	0.193559	0.268334	0.45603
0.214	0.162626	0.193361	0.26808	0.454491
0.215	0.162497	0.193545	0.267649	0.451254
0.216	0.162753	0.193713	0.267557	0.446753
0.217	0.162516	0.19313	0.267168	0.443423
0.218	0.162873	0.193031	0.266794	0.442083
0.219	0.162683	0.192893	0.26625	0.440519
0.22	0.162634	0.192566	0.265459	0.436017
0.221	0.162713	0.19263	0.265101	0.437375
0.222	0.162891	0.192392	0.264475	0.437451
0.223	0.162709	0.192247	0.264099	0.439208
0.224	0.162795	0.192321	0.263694	0.439478
0.225	0.162421	0.192105	0.263867	0.447176
0.226	0.162236	0.192326	0.263373	0.445745
0.227	0.162517	0.192372	0.263055	0.431967
0.228	0.162508	0.191538	0.262633	0.418575
0.229	0.162551	0.191672	0.262902	0.408895
0.23	0.162495	0.191515	0.26307	0.413844
0.231	0.161937	0.191399	0.263386	0.418009
0.232	0.161941	0.191154	0.263087	0.412225
0.233	0.161744	0.191002	0.262703	0.408536
0.234	0.162086	0.191086	0.2617	0.405474
0.235	0.161697	0.190716	0.26197	0.399786
0.236	0.161762	0.190921	0.26138	0.394168
0.237	0.161397	0.190997	0.26102	0.393795
0.238	0.16118	0.189883	0.261079	0.394849
0.239	0.161705	0.189804	0.260687	0.394765
0.24	0.163422	0.190117	0.25901	0.385167
0.241	0.165203	0.189618	0.261739	0.380502
0.242	0.164051	0.189311	0.261004	0.386067
0.243	0.163215	0.189827	0.260211	0.394153
0.244	0.161123	0.189826	0.259468	0.398681
0.245	0.160902	0.189374	0.259071	0.3993
0.246	0.161057	0.18898	0.258687	0.399795
0.247	0.161144	0.189093	0.257596	0.401539
0.248	0.161006	0.189109	0.256436	0.403859
0.249	0.161485	0.188865	0.256898	0.406711
0.25	0.16168	0.187605	0.258231	0.40913
0.251	0.161859	0.186829	0.257376	0.410308
0.252	0.161322	0.186809	0.257032	0.408911
0.253	0.161519	0.18622	0.257345	0.400918
0.254	0.160774	0.185884	0.257351	0.393581
0.255	0.161119	0.185516	0.255993	0.388226
0.256	0.160667	0.184948	0.254074	0.391299
0.257	0.160457	0.184668	0.25466	0.397036
0.258	0.16079	0.184309	0.256409	0.403476
0.259	0.160288	0.183912	0.255232	0.402972
0.26	0.160936	0.183858	0.255447	0.402768
0.261	0.160936	0.183688	0.2547	0.408569
0.262	0.160413	0.183493	0.253831	0.413982
0.263	0.1607	0.183339	0.254433	0.417721
0.264	0.160467	0.183004	0.252878	0.419181
0.265	0.160073	0.182975	0.256275	0.415821
0.266	0.160594	0.182607	0.255802	0.415003
0.267	0.160903	0.182621	0.252467	0.414531
0.268	0.160726	0.18213	0.255202	0.416264
0.269	0.160322	0.182038	0.256665	0.418161
0.27	0.159602	0.182106	0.255039	0.4134
0.271	0.159754	0.182226	0.25285	0.409517
0.272	0.159641	0.181681	0.255154	0.40605
0.273	0.159707	0.181215	0.252982	0.399198
0.274	0.160109	0.180978	0.256723	0.397353
0.275	0.160187	0.180531	0.255702	0.401293
0.276	0.160182	0.180128	0.258047	0.400735
0.277	0.160003	0.179759	0.257004	0.397859
0.278	0.159985	0.179512	0.258332	0.39308
0.279	0.160066	0.179196	0.256302	0.386473
0.28	0.160106	0.178366	0.258261	0.38116
0.281	0.159717	0.177875	0.256916	0.384466
0.282	0.158755	0.177882	0.255764	0.390807
0.283	0.159153	0.177315	0.257094	0.386459
0.284	0.159212	0.177119	0.254891	0.387468
0.285	0.158982	0.177371	0.255793	0.394114
0.286	0.15903	0.17722	0.254666	0.403927
0.287	0.158868	0.177074	0.254464	0.40718
0.288	0.158381	0.176922	0.253608	0.405057
0.289	0.157829	0.176374	0.253227	0.408652
0.29	0.157806	0.175999	0.25303	0.413307
0.291	0.15781	0.175874	0.253149	0.418465
0.292	0.157706	0.175604	0.253529	0.420044
0.293	0.157598	0.175752	0.252595	0.418151
0.294	0.157832	0.175089	0.252155	0.41405
0.295	0.157321	0.175165	0.252695	0.409913
0.296	0.157477	0.174722	0.253139	0.412965
0.297	0.157777	0.175085	0.252556	0.427611
0.298	0.158097	0.175513	0.251292	0.443747
0.299	0.157883	0.175368	0.254476	0.466522
0.3	0.157635	0.174305	0.252397	0.50231
0.301	0.15724	0.173462	0.253067	0.514375
0.302	0.15718	0.172578	0.254735	0.517999
0.303	0.157435	0.172024	0.25479	0.532665
0.304	0.157415	0.171394	0.251926	0.531929
0.305	0.15721	0.171302	0.250687	0.536527
0.306	0.15717	0.170947	0.254637	0.55208
0.307	0.156668	0.170845	0.254241	0.57709
0.308	0.156848	0.170599	0.250922	0.588052
0.309	0.157016	0.17034	0.252994	0.608435
0.31	0.15701	0.170063	0.252523	0.622582
0.311	0.156969	0.170009	0.251993	0.631679
0.312	0.156784	0.17004	0.253024	0.625561
0.313	0.156994	0.169975	0.252511	0.628901
0.314	0.156898	0.169882	0.251826	0.637342
0.315	0.156679	0.169637	0.25234	0.646879
0.316	0.156706	0.169651	0.252215	0.65455
0.317	0.156408	0.169433	0.25123	0.648239
0.318	0.155927	0.169524	0.252325	0.640245
0.319	0.156159	0.169551	0.251813	0.625232
0.32	0.156182	0.169307	0.251558	0.613122
0.321	0.156055	0.169453	0.251093	0.575741
0.322	0.156256	0.169277	0.254036	0.513031
0.323	0.156313	0.169559	0.251473	0.48337
0.324	0.155995	0.16942	0.250685	0.477927
0.325	0.156089	0.169093	0.25286	0.470857
0.326	0.155977	0.168794	0.251448	0.459999
0.327	0.155773	0.169048	0.252171	0.445202
0.328	0.156048	0.169157	0.25258	0.432708
0.329	0.155796	0.169112	0.252688	0.429674
0.33	0.155714	0.168732	0.252839	0.427684
0.331	0.155672	0.168805	0.252431	0.426946
0.332	0.155459	0.168873	0.252392	0.425196
0.333	0.155461	0.168933	0.252045	0.424121
0.334	0.155197	0.168942	0.251415	0.420961
0.335	0.15547	0.168688	0.251647	0.412456
0.336	0.155397	0.1689	0.251868	0.404132
0.337	0.155327	0.168654	0.252457	0.397532
0.338	0.15544	0.16867	0.252993	0.393535
0.339	0.154984	0.168961	0.252416	0.391692
0.34	0.154854	0.168979	0.253287	0.391441
0.341	0.154694	0.168762	0.25255	0.391493
0.342	0.154657	0.168845	0.253265	0.390004
0.343	0.154646	0.168317	0.252282	0.388212
0.344	0.154655	0.168125	0.252318	0.386175
0.345	0.154433	0.168397	0.251324	0.383766
0.346	0.154588	0.167999	0.25148	0.38068
0.347	0.154548	0.168348	0.251323	0.379321
0.348	0.154437	0.16843	0.250758	0.377036
0.349	0.154289	0.1684	0.251656	0.375158
0.35	0.154199	0.167607	0.25113	0.372181
0.351	0.154411	0.16833	0.251502	0.372299
0.352	0.153976	0.16809	0.251813	0.369895
0.353	0.153958	0.168011	0.251759	0.367848
0.354	0.153873	0.168569	0.25173	0.366854
0.355	0.154076	0.169154	0.251842	0.366364
0.356	0.154004	0.168969	0.251262	0.364688
0.357	0.154021	0.168851	0.250982	0.360807
0.358	0.153727	0.168723	0.251111	0.358602
0.359	0.153633	0.169224	0.251266	0.357182
0.36	0.153841	0.168786	0.25118	0.355732
0.361	0.153641	0.168849	0.250915	0.355894
0.362	0.154016	0.169316	0.250977	0.356433
0.363	0.153692	0.169573	0.25117	0.356232
0.364	0.153233	0.16928	0.252002	0.356566
0.365	0.153404	0.168946	0.252796	0.356358
0.366	0.153065	0.169227	0.253086	0.356542
0.367	0.153072	0.169138	0.253278	0.356068
0.368	0.153019	0.168868	0.253102	0.356316
0.369	0.152671	0.168658	0.252908	0.355964
0.37	0.153489	0.16871	0.252967	0.355571
0.371	0.152856	0.168543	0.252834	0.355423
0.372	0.153152	0.168483	0.253075	0.35534
0.373	0.153004	0.168276	0.252937	0.355038
0.374	0.152723	0.168119	0.252908	0.354691
0.375	0.153149	0.168268	0.253177	0.354096
0.376	0.15238	0.168236	0.253166	0.353021
0.377	0.153058	0.168131	0.253061	0.351004
0.378	0.152647	0.167782	0.252339	0.34839
0.379	0.152196	0.167755	0.252051	0.345496
0.38	0.152802	0.167806	0.251885	0.344756
0.381	0.152716	0.167505	0.251202	0.343107
0.382	0.152178	0.167427	0.250708	0.342143
0.383	0.152261	0.16751	0.250818	0.341431
0.384	0.152339	0.167421	0.250777	0.340721
0.385	0.152422	0.167382	0.250617	0.339733
0.386	0.152147	0.167314	0.250583	0.339075
0.387	0.152053	0.167352	0.250615	0.338866
0.388	0.151942	0.167562	0.250947	0.33775
0.389	0.151839	0.167565	0.251564	0.337642
0.39	0.152041	0.167622	0.252032	0.336084
0.391	0.152012	0.167601	0.252215	0.33509
0.392	0.15184	0.167917	0.251949	0.335356
0.393	0.151631	0.167739	0.25182	0.33569
0.394	0.151727	0.168018	0.251515	0.335252
0.395	0.151607	0.1682	0.251155	0.335306
0.396	0.151804	0.168373	0.251596	0.334443
0.397	0.151711	0.168182	0.251989	0.334449
0.398	0.151496	0.168365	0.252482	0.333861
0.399	0.151655	0.168616	0.251417	0.33368
0.4	0.151573	0.168698	0.251885	0.333371
0.401	0.151436	0.168739	0.251124	0.333215
0.402	0.151614	0.168753	0.250759	0.333169
0.403	0.151639	0.168808	0.250437	0.33312
0.404	0.151508	0.169001	0.250569	0.333157
0.405	0.151727	0.169039	0.250727	0.332073
0.406	0.151735	0.168849	0.250751	0.332107
0.407	0.151834	0.168806	0.250512	0.331145
0.408	0.151514	0.168609	0.25047	0.330827
0.409	0.151487	0.168483	0.250224	0.330323
0.41	0.151264	0.168288	0.249764	0.330097
0.411	0.151418	0.168193	0.250166	0.330137
0.412	0.151325	0.168074	0.24949	0.330212
0.413	0.151286	0.167727	0.249893	0.330371
0.414	0.151465	0.167623	0.249199	0.329638
0.415	0.151351	0.167696	0.249594	0.330307
0.416	0.151524	0.167738	0.249447	0.329395
0.417	0.151251	0.167805	0.249718	0.329306
0.418	0.151298	0.167592	0.250348	0.330068
0.419	0.151391	0.167522	0.249451	0.330152
0.42	0.151246	0.167802	0.249747	0.330076
0.421	0.151454	0.167723	0.250093	0.330141
0.422	0.151419	0.167708	0.249085	0.32914
0.423	0.150929	0.167524	0.249467	0.329031
0.424	0.151197	0.167535	0.248814	0.329268
0.425	0.151406	0.167655	0.249416	0.328956
0.426	0.151553	0.1677	0.248943	0.328657
0.427	0.151127	0.167616	0.249766	0.32977
0.428	0.151425	0.167883	0.249131	0.328111
0.429	0.151446	0.167684	0.249269	0.328047
0.43	0.15119	0.167671	0.248991	0.329848
0.431	0.151394	0.167932	0.2492	0.327919
0.432	0.150962	0.167815	0.24917	0.328957
0.433	0.150972	0.167824	0.249152	0.330144
0.434	0.151405	0.167654	0.249731	0.327984
0.435	0.151533	0.167589	0.249785	0.329395
0.436	0.151563	0.167737	0.249471	0.329292
0.437	0.151078	0.167894	0.249377	0.328511
0.438	0.15089	0.167949	0.249731	0.328086
0.439	0.150789	0.167914	0.249447	0.328016
0.44	0.150714	0.167928	0.24948	0.32773
0.441	0.150956	0.167942	0.249489	0.328783
0.442	0.15089	0.168115	0.24917	0.327715
0.443	0.150749	0.168046	0.249131	0.327337
0.444	0.151436	0.168367	0.248796	0.326361
0.445	0.151294	0.168337	0.248781	0.32622
0.446	0.151193	0.168585	0.248728	0.327628
0.447	0.150941	0.168463	0.248915	0.326429
0.448	0.150855	0.168515	0.249276	0.326572
0.449	0.150486	0.168593	0.249171	0.326889
0.45	0.151321	0.168359	0.249167	0.326686
0.451	0.150818	0.168677	0.248938	0.326427
0.452	0.15067	0.168764	0.248979	0.326911
0.453	0.150572	0.16804	0.248808	0.32576
0.454	0.15006	0.168605	0.249253	0.325059
0.455	0.150297	0.168395	0.248943	0.326083
0.456	0.150413	0.168547	0.249717	0.325563
0.457	0.150903	0.168486	0.248882	0.325963
0.458	0.149819	0.168322	0.249592	0.325651
0.459	0.149677	0.168189	0.248825	0.325437
0.46	0.1504	0.168564	0.249382	0.325547
0.461	0.150837	0.168242	0.248852	0.325142
0.462	0.150599	0.168306	0.249116	0.325309
0.463	0.150683	0.168323	0.24858	0.325378
0.464	0.151058	0.168123	0.248997	0.325005
0.465	0.151028	0.167931	0.248954	0.325495
0.466	0.15025	0.168098	0.248928	0.325039
0.467	0.149867	0.168317	0.249007	0.324881
0.468	0.149733	0.168172	0.249245	0.325148
0.469	0.149725	0.168553	0.249086	0.324391
0.47	0.150183	0.168229	0.249208	0.325164
0.471	0.150206	0.168667	0.249062	0.324542
0.472	0.150335	0.168147	0.248991	0.324673
0.473	0.149744	0.168704	0.248992	0.324401
0.474	0.149922	0.168173	0.248952	0.324789
0.475	0.150626	0.168296	0.24881	0.324769
0.476	0.15083	0.168705	0.249397	0.324414
0.477	0.150195	0.16816	0.249101	0.324429
0.478	0.150173	0.168039	0.249179	0.324253
0.479	0.150586	0.16817	0.249096	0.32425
0.48	0.150297	0.168915	0.248924	0.324359
0.481	0.150212	0.168786	0.248979	0.324053
0.482	0.150449	0.169081	0.248971	0.323651
0.483	0.15037	0.168058	0.248974	0.323414
0.484	0.150012	0.167417	0.249153	0.323286
0.485	0.149603	0.168455	0.249272	0.322967
0.486	0.149458	0.168268	0.249312	0.322775
0.487	0.149286	0.168149	0.249298	0.322652
0.488	0.149887	0.168479	0.249066	0.322513
0.489	0.15015	0.169229	0.2494	0.322439
0.49	0.149998	0.167689	0.249551	0.322752
0.491	0.149326	0.168172	0.249338	0.322762
0.492	0.149937	0.169563	0.249094	0.323208
0.493	0.149345	0.168118	0.249093	0.322959
0.494	0.149983	0.167394	0.248888	0.322728
0.495	0.149197	0.167969	0.248907	0.322874
0.496	0.149501	0.167608	0.249012	0.322823
0.497	0.149352	0.167854	0.248892	0.322851
0.498	0.149754	0.16829	0.248818	0.323108
0.499	0.149239	0.167607	0.248993	0.32296
0.5	0.149554	0.167128	0.24898	0.322753
0.501	0.148999	0.167274	0.249109	0.322948
0.502	0.149631	0.167649	0.249001	0.322823
0.503	0.149025	0.168382	0.248922	0.322609
0.504	0.149074	0.168927	0.249336	0.32247
0.505	0.149133	0.168109	0.249358	0.32239
0.506	0.149678	0.168166	0.249108	0.322488
0.507	0.149054	0.168515	0.24904	0.321935
0.508	0.149094	0.167516	0.249222	0.321785
0.509	0.149372	0.167809	0.249195	0.321834
0.51	0.148977	0.168256	0.249173	0.321501
0.511	0.149026	0.167535	0.249288	0.321499
0.512	0.149028	0.167796	0.249325	0.32142
0.513	0.14916	0.168307	0.24936	0.320957
0.514	0.14893	0.168146	0.249344	0.321193
0.515	0.148984	0.167755	0.249366	0.321414
0.516	0.149063	0.168311	0.249336	0.321444
0.517	0.149112	0.167817	0.24948	0.321173
0.518	0.148827	0.167592	0.249286	0.320943
0.519	0.149013	0.16851	0.249338	0.320518
0.52	0.149013	0.168419	0.249448	0.320345
0.521	0.148939	0.168389	0.249537	0.320149
0.522	0.149086	0.168079	0.249569	0.32003
0.523	0.149197	0.167662	0.249386	0.319755
0.524	0.14907	0.168226	0.249522	0.319591
0.525	0.148697	0.168688	0.249331	0.319565
0.526	0.148716	0.168601	0.24914	0.319998
0.527	0.148594	0.168535	0.249317	0.319335
0.528	0.148586	0.168527	0.249502	0.320089
0.529	0.148575	0.168294	0.249317	0.31994
0.53	0.148562	0.167624	0.249236	0.318301
0.531	0.148455	0.168343	0.249366	0.320257
0.532	0.148475	0.168525	0.249473	0.319295
0.533	0.148574	0.168244	0.249391	0.318825
0.534	0.148666	0.168753	0.24935	0.318992
0.535	0.148596	0.167726	0.249434	0.318158
0.536	0.148568	0.167754	0.249446	0.319542
0.537	0.148445	0.168622	0.249478	0.319392
0.538	0.148386	0.168354	0.249423	0.318327
0.539	0.148494	0.168141	0.249396	0.319024
0.54	0.148117	0.168185	0.249198	0.319033
0.541	0.1483	0.167655	0.24912	0.319037
0.542	0.148206	0.167798	0.249113	0.318883
0.543	0.148109	0.168425	0.249251	0.3195
0.544	0.148299	0.168248	0.24932	0.319347
0.545	0.148065	0.168258	0.249316	0.318573
0.546	0.14855	0.167501	0.249159	0.319362
0.547	0.147953	0.168075	0.24919	0.319763
0.548	0.148081	0.16845	0.249213	0.318273
0.549	0.147852	0.16758	0.249218	0.317774
0.55	0.147743	0.167505	0.24944	0.319961
0.551	0.148605	0.168551	0.24954	0.318984
0.552	0.148003	0.168643	0.249717	0.318298
0.553	0.147991	0.168388	0.249925	0.318651
0.554	0.148581	0.168499	0.249662	0.318332
0.555	0.148116	0.168313	0.249602	0.318587
0.556	0.147936	0.167631	0.249565	0.318407
0.557	0.147687	0.168208	0.249535	0.317352
0.558	0.14838	0.167991	0.249716	0.318252
0.559	0.14873	0.168373	0.249705	0.319037
0.56	0.148773	0.167569	0.249492	0.317677
0.561	0.148739	0.168055	0.249531	0.318536
0.562	0.148363	0.167742	0.249411	0.318165
0.563	0.147655	0.168054	0.249496	0.317642
0.564	0.147695	0.168449	0.249618	0.317934
0.565	0.147832	0.167953	0.249623	0.31806
0.566	0.148077	0.168367	0.249696	0.317536
0.567	0.147904	0.168067	0.249525	0.317928
0.568	0.147776	0.168717	0.249477	0.318378
0.569	0.148169	0.168228	0.249692	0.31662
0.57	0.148185	0.167882	0.250048	0.316656
0.571	0.148125	0.168239	0.249993	0.31894
0.572	0.148203	0.167737	0.25019	0.31831
0.573	0.148247	0.168355	0.250467	0.316714
0.574	0.1483	0.167759	0.250428	0.316394
0.575	0.148267	0.167787	0.250197	0.318125
0.576	0.148123	0.168214	0.2502	0.317096
0.577	0.148085	0.167655	0.250136	0.318108
0.578	0.147774	0.167725	0.249986	0.317374
0.579	0.147689	0.167712	0.249925	0.317664
0.58	0.147857	0.167179	0.249822	0.316391
0.581	0.148322	0.167936	0.249944	0.316564
0.582	0.147891	0.167434	0.249746	0.317906
0.583	0.147505	0.167959	0.249637	0.317256
0.584	0.147243	0.167277	0.249685	0.317354
0.585	0.147361	0.166802	0.249526	0.317185
0.586	0.147516	0.16737	0.249523	0.317452
0.587	0.147252	0.168109	0.249496	0.318169
0.588	0.147811	0.167322	0.249574	0.316847
0.589	0.147165	0.167486	0.249751	0.317322
0.59	0.147531	0.167514	0.249622	0.316881
0.591	0.147348	0.166835	0.249636	0.318098
0.592	0.147231	0.167771	0.249782	0.316375
0.593	0.147548	0.167362	0.24971	0.317167
0.594	0.147135	0.167262	0.249898	0.317204
0.595	0.147147	0.167732	0.249828	0.317937
0.596	0.147699	0.167236	0.249775	0.317105
0.597	0.147105	0.167278	0.249747	0.317297
0.598	0.14735	0.167365	0.249811	0.317572
0.599	0.147047	0.16747	0.249757	0.317423
0.6	0.147292	0.167546	0.249629	0.317428
0.601	0.147786	0.167095	0.249666	0.317464
0.602	0.147935	0.167215	0.249798	0.317233
0.603	0.147014	0.168112	0.249658	0.317308
0.604	0.147457	0.167947	0.250123	0.316808
0.605	0.147471	0.167277	0.249598	0.317025
0.606	0.147034	0.167765	0.248854	0.316645
0.607	0.146914	0.167877	0.250719	0.316832
0.608	0.146947	0.16772	0.249305	0.317154
0.609	0.147648	0.167727	0.250817	0.316783
0.61	0.147446	0.167294	0.249678	0.316939
0.611	0.146887	0.16781	0.249295	0.31709
0.612	0.147273	0.167466	0.250014	0.316648
0.613	0.147027	0.167679	0.250028	0.316771
0.614	0.147653	0.16791	0.249758	0.31697
0.615	0.146963	0.167574	0.250179	0.316836
0.616	0.146991	0.168017	0.249957	0.31714
0.617	0.147032	0.167587	0.249892	0.317112
0.618	0.147295	0.167846	0.25014	0.31698
0.619	0.147111	0.168141	0.249658	0.317214
0.62	0.147063	0.167523	0.250165	0.316944
0.621	0.146996	0.167635	0.249852	0.317076
0.622	0.147258	0.167798	0.249505	0.31659
0.623	0.146825	0.167856	0.250382	0.317011
0.624	0.146935	0.167569	0.250308	0.316694
0.625	0.147323	0.167321	0.249779	0.317202
0.626	0.147055	0.167846	0.249883	0.316634
0.627	0.147481	0.167376	0.250473	0.316783
0.628	0.14692	0.167602	0.249883	0.31678
0.629	0.146567	0.167516	0.250488	0.316862
0.63	0.146909	0.167179	0.250117	0.316923
0.631	0.147105	0.1678	0.249519	0.316391
0.632	0.146925	0.167598	0.251123	0.316327
0.633	0.146911	0.168089	0.251422	0.31644
0.634	0.14691	0.167571	0.250641	0.316469
0.635	0.147284	0.16804	0.249251	0.316487
0.636	0.146788	0.167841	0.251011	0.316288
0.637	0.147249	0.167888	0.251518	0.316708
0.638	0.147468	0.167284	0.251178	0.316289
0.639	0.146668	0.167448	0.250495	0.316977
0.64	0.146699	0.167608	0.250154	0.316502
0.641	0.146846	0.168028	0.250815	0.31669
0.642	0.146725	0.168223	0.251335	0.317022
0.643	0.147336	0.167942	0.249876	0.316866
0.644	0.146763	0.168234	0.249365	0.317132
0.645	0.146737	0.167734	0.251799	0.317424
0.646	0.147132	0.167823	0.251389	0.31742
0.647	0.146734	0.167679	0.250671	0.317727
0.648	0.146497	0.167629	0.248897	0.317816
0.649	0.14689	0.16779	0.24847	0.317186
0.65	0.146417	0.167786	0.251466	0.318172
0.651	0.147205	0.167304	0.249912	0.317302
0.652	0.147143	0.167717	0.250217	0.317476
0.653	0.146782	0.168001	0.24968	0.317685
0.654	0.14648	0.167713	0.249154	0.316809
0.655	0.146639	0.167175	0.249666	0.317233
0.656	0.147035	0.168517	0.250451	0.316629
0.657	0.146459	0.167803	0.250517	0.316687
0.658	0.146978	0.167999	0.249876	0.316501
0.659	0.146518	0.167228	0.250359	0.316674
0.66	0.14676	0.168013	0.250039	0.316384
0.661	0.146557	0.167439	0.249593	0.316507
0.662	0.146236	0.168002	0.250203	0.316369
0.663	0.146805	0.167438	0.250772	0.316091
0.664	0.146587	0.167593	0.249074	0.316187
0.665	0.146536	0.167778	0.250185	0.316113
0.666	0.146598	0.167176	0.251952	0.315971
0.667	0.146539	0.167711	0.251246	0.31581
0.668	0.146407	0.167018	0.249497	0.315926
0.669	0.146392	0.167457	0.250012	0.31563
0.67	0.146562	0.167283	0.251151	0.316037
0.671	0.146258	0.167141	0.251112	0.31578
0.672	0.146628	0.167398	0.250268	0.315544
0.673	0.146692	0.166824	0.249738	0.315708
0.674	0.14656	0.166756	0.251083	0.315779
0.675	0.146523	0.166952	0.24945	0.315506
0.676	0.146518	0.166657	0.251136	0.315863
0.677	0.146494	0.167247	0.251171	0.315232
0.678	0.14635	0.166891	0.250211	0.315603
0.679	0.146256	0.167858	0.249539	0.315813
0.68	0.146274	0.167492	0.250307	0.315849
0.681	0.146636	0.167527	0.250394	0.315467
0.682	0.146179	0.167635	0.250483	0.315946
0.683	0.146712	0.167344	0.250389	0.315881
0.684	0.146527	0.167133	0.250485	0.315936
0.685	0.146322	0.167066	0.250204	0.316195
0.686	0.146297	0.167063	0.250654	0.316135
0.687	0.14584	0.167671	0.250538	0.31628
0.688	0.146507	0.167261	0.250635	0.316407
0.689	0.146109	0.167576	0.250823	0.316014
0.69	0.145548	0.167236	0.250824	0.316112
0.691	0.145869	0.167525	0.250505	0.315694
0.692	0.146316	0.167273	0.251101	0.315717
0.693	0.146344	0.167545	0.250737	0.315761
0.694	0.1457	0.167048	0.250083	0.315687
0.695	0.146239	0.167231	0.251705	0.315514
0.696	0.146508	0.166739	0.250995	0.315709
0.697	0.145996	0.1672	0.250683	0.314959
0.698	0.145952	0.166443	0.25111	0.315748
0.699	0.145485	0.166834	0.250559	0.31571
0.7	0.14608	0.166401	0.251064	0.315115
0.701	0.146416	0.166288	0.250724	0.315615
0.702	0.145844	0.166342	0.250784	0.315733
0.703	0.145432	0.166415	0.250378	0.31518
0.704	0.14586	0.16611	0.252408	0.315524
0.705	0.146099	0.166536	0.25206	0.315541
0.706	0.14609	0.166073	0.251153	0.315682
0.707	0.146124	0.166255	0.248937	0.315173
0.708	0.145503	0.16643	0.250523	0.315752
0.709	0.146163	0.165941	0.251382	0.315138
0.71	0.145808	0.16621	0.249937	0.315347
0.711	0.145495	0.166152	0.251249	0.315419
0.712	0.145619	0.165987	0.251038	0.315732
0.713	0.145597	0.166177	0.250421	0.315205
0.714	0.146103	0.166179	0.250501	0.31406
0.715	0.145255	0.166059	0.250949	0.31581
0.716	0.145188	0.165967	0.250256	0.316875
0.717	0.146305	0.166057	0.251044	0.316347
0.718	0.147869	0.166059	0.251246	0.316038
0.719	0.147552	0.166093	0.250677	0.316104
0.72	0.147238	0.166187	0.251072	0.315154
0.721	0.146737	0.166185	0.250724	0.315283
0.722	0.146928	0.166042	0.250301	0.314977
0.723	0.14702	0.166335	0.251532	0.315673
0.724	0.14657	0.165954	0.250978	0.315319
0.725	0.146702	0.165971	0.250433	0.315472
0.726	0.146685	0.165785	0.251072	0.315334
0.727	0.145967	0.166251	0.251065	0.315458
0.728	0.145585	0.165913	0.2507	0.315118
0.729	0.145096	0.165875	0.251765	0.315509
0.73	0.144512	0.166061	0.251278	0.314936
0.731	0.144947	0.166193	0.251082	0.31535
0.732	0.144966	0.166328	0.251043	0.315063
0.733	0.144873	0.166428	0.251413	0.314714
0.734	0.144854	0.166704	0.250851	0.315581
0.735	0.14502	0.166708	0.25181	0.315313
0.736	0.14511	0.166572	0.251069	0.3147
0.737	0.144946	0.166575	0.251396	0.315099
0.738	0.145007	0.166565	0.251327	0.314599
0.739	0.144758	0.166441	0.251412	0.31496
0.74	0.144975	0.166693	0.251349	0.314821
0.741	0.145373	0.16679	0.251407	0.31502
0.742	0.145281	0.166835	0.251207	0.315255
0.743	0.144785	0.167202	0.250937	0.31509
0.744	0.144805	0.167076	0.251437	0.315296
0.745	0.144515	0.166838	0.250946	0.315119
0.746	0.1446	0.166799	0.251373	0.315273
0.747	0.144715	0.166887	0.251568	0.315269
0.748	0.144858	0.166505	0.25129	0.31522
0.749	0.144607	0.165769	0.25041	0.31547
0.75	0.144325	0.165323	0.250293	0.315058
0.751	0.144591	0.165218	0.252518	0.315472
0.752	0.144399	0.165301	0.251608	0.315247
0.753	0.144581	0.16537	0.250218	0.315125
0.754	0.144695	0.165568	0.251574	0.315594
0.755	0.144447	0.165696	0.250576	0.315422
0.756	0.144567	0.166096	0.250248	0.313578
0.757	0.144386	0.166129	0.251918	0.314457
0.758	0.144693	0.166419	0.251332	0.315921
0.759	0.144255	0.16674	0.251215	0.31548
0.76	0.144288	0.16713	0.251773	0.314078
0.761	0.144039	0.167039	0.250295	0.315117
0.762	0.144291	0.167279	0.25014	0.315913
0.763	0.144069	0.167317	0.251167	0.314809
0.764	0.143854	0.166863	0.252773	0.31543
0.765	0.143984	0.166964	0.252382	0.31516
0.766	0.143791	0.166828	0.251614	0.315218
0.767	0.143811	0.167146	0.251458	0.314845
0.768	0.143682	0.166635	0.251385	0.314828
0.769	0.143774	0.166402	0.251416	0.31506
0.77	0.143552	0.16626	0.251359	0.315122
0.771	0.143791	0.165962	0.251483	0.315019
0.772	0.143623	0.166368	0.251364	0.315106
0.773	0.143738	0.166486	0.251287	0.315074
0.774	0.143869	0.166787	0.251333	0.315029
0.775	0.143579	0.16645	0.250812	0.315113
0.776	0.143686	0.166533	0.250829	0.315071
0.777	0.143672	0.1663	0.25077	0.315113
0.778	0.143423	0.166656	0.25036	0.315027
0.779	0.143297	0.166028	0.250646	0.314988
0.78	0.143522	0.166721	0.250499	0.315295
0.781	0.143754	0.166409	0.250933	0.315229
0.782	0.144144	0.166075	0.251187	0.315299
0.783	0.143841	0.166282	0.250782	0.31521
0.784	0.143964	0.167012	0.251271	0.315198
0.785	0.143903	0.166559	0.250457	0.315156
0.786	0.143646	0.16644	0.250946	0.315183
0.787	0.143697	0.166048	0.250797	0.315141
0.788	0.143688	0.167052	0.250454	0.315284
0.789	0.143654	0.166563	0.250719	0.315528
0.79	0.143755	0.167021	0.250534	0.315282
0.791	0.14377	0.166262	0.250663	0.315589
0.792	0.143727	0.167218	0.250891	0.315233
0.793	0.143747	0.166157	0.250759	0.315663
0.794	0.143623	0.16726	0.250745	0.315498
0.795	0.143501	0.166736	0.250614	0.314657
0.796	0.143349	0.167549	0.250659	0.315233
0.797	0.143327	0.167131	0.250568	0.315367
0.798	0.143184	0.166693	0.250577	0.315099
0.799	0.143403	0.166695	0.250804	0.315276
0.8	0.143092	0.16654	0.25069	0.315108
0.801	0.143246	0.166417	0.250331	0.314947
0.802	0.143152	0.166491	0.25079	0.315011
0.803	0.143304	0.16607	0.250862	0.31506
0.804	0.14329	0.16745	0.250268	0.314864
0.805	0.143112	0.166234	0.251292	0.31481
0.806	0.143177	0.165724	0.250593	0.314706
0.807	0.143239	0.167179	0.250613	0.314808
0.808	0.143146	0.166664	0.250388	0.314562
0.809	0.143122	0.165905	0.251034	0.314585
0.81	0.143128	0.166435	0.250618	0.314743
0.811	0.143058	0.166253	0.250921	0.314491
0.812	0.143154	0.166788	0.250433	0.314863
0.813	0.143279	0.166048	0.251133	0.31465
0.814	0.14324	0.165911	0.250706	0.314967
0.815	0.143105	0.166469	0.250929	0.315979
0.816	0.143015	0.166444	0.250799	0.315902
0.817	0.143082	0.167045	0.251312	0.315557
0.818	0.143066	0.166306	0.250931	0.31488
0.819	0.143117	0.166263	0.251318	0.31361
0.82	0.143144	0.165911	0.251236	0.314752
0.821	0.14307	0.16644	0.251208	0.314855
0.822	0.143124	0.165273	0.251034	0.314936
0.823	0.143037	0.165012	0.251038	0.314584
0.824	0.142954	0.166146	0.251176	0.314807
0.825	0.142911	0.165333	0.251255	0.314607
0.826	0.14303	0.166298	0.250926	0.314623
0.827	0.142858	0.165691	0.251166	0.314514
0.828	0.14268	0.165086	0.250836	0.31444
0.829	0.142733	0.166831	0.250905	0.314406
0.83	0.142811	0.165846	0.250958	0.314524
0.831	0.142883	0.164806	0.250572	0.314304
0.832	0.142845	0.165191	0.251069	0.31461
0.833	0.142798	0.165674	0.250267	0.314418
0.834	0.142733	0.1662	0.251159	0.314389
0.835	0.142609	0.166295	0.250453	0.314672
0.836	0.142543	0.166049	0.250155	0.314633
0.837	0.142817	0.165975	0.251323	0.314723
0.838	0.14273	0.16647	0.250779	0.315074
0.839	0.142654	0.166127	0.25065	0.314448
0.84	0.142675	0.166481	0.2515	0.314958
0.841	0.142715	0.166725	0.250755	0.314525
0.842	0.14275	0.166115	0.251387	0.314737
0.843	0.142815	0.166064	0.251	0.315054
0.844	0.142649	0.165706	0.250791	0.314463
0.845	0.142607	0.166028	0.251233	0.314848
0.846	0.142613	0.166398	0.252814	0.314832
0.847	0.142569	0.166056	0.252494	0.314516
0.848	0.142549	0.16616	0.251986	0.31493
0.849	0.142507	0.166437	0.25102	0.314334
0.85	0.142616	0.165999	0.251026	0.315287
0.851	0.142361	0.165629	0.2512	0.314404
0.852	0.142096	0.16644	0.251686	0.3153
0.853	0.142692	0.166512	0.251045	0.314298
0.854	0.142758	0.165485	0.251752	0.31442
0.855	0.142536	0.165778	0.25133	0.315049
0.856	0.142263	0.166773	0.251663	0.314607
0.857	0.142204	0.166579	0.251211	0.314725
0.858	0.142159	0.166723	0.252479	0.315168
0.859	0.142481	0.166438	0.250679	0.314328
0.86	0.142808	0.16676	0.251337	0.314625
0.861	0.142717	0.166167	0.251878	0.314775
0.862	0.142648	0.167069	0.25099	0.314256
0.863	0.142355	0.166014	0.25253	0.314882
0.864	0.142744	0.16666	0.251162	0.314592
0.865	0.142651	0.166877	0.252104	0.315766
0.866	0.142312	0.165888	0.251058	0.314347
0.867	0.142531	0.166589	0.25114	0.314438
0.868	0.142281	0.165972	0.251578	0.314691
0.869	0.142362	0.165556	0.251808	0.314707
0.87	0.142643	0.166622	0.250419	0.314667
0.871	0.142191	0.165817	0.251565	0.31511
0.872	0.142576	0.166206	0.250627	0.314625
0.873	0.142692	0.165321	0.251616	0.315019
0.874	0.142413	0.16613	0.251807	0.314782
0.875	0.142793	0.165158	0.250204	0.314686
0.876	0.142495	0.166406	0.250445	0.314834
0.877	0.142379	0.165869	0.251657	0.315028
0.878	0.142816	0.165523	0.2507	0.314751
0.879	0.142813	0.166049	0.251146	0.31409
0.88	0.142399	0.165687	0.25169	0.315257
0.881	0.142568	0.165676	0.250797	0.31462
0.882	0.142677	0.165339	0.250637	0.314665
0.883	0.14259	0.165531	0.25148	0.314409
0.884	0.142739	0.165972	0.250534	0.314804
0.885	0.142864	0.165355	0.25113	0.314902
0.886	0.142751	0.166086	0.25102	0.314081
0.887	0.142761	0.165594	0.250715	0.315295
0.888	0.142489	0.166139	0.250966	0.315368
0.889	0.142645	0.165761	0.250277	0.31517
0.89	0.142495	0.165501	0.251085	0.314916
0.891	0.142262	0.166025	0.250816	0.313724
0.892	0.142484	0.165944	0.250732	0.315469
0.893	0.142579	0.165564	0.250938	0.313881
0.894	0.142875	0.166244	0.250211	0.313261
0.895	0.142722	0.166487	0.251297	0.314492
0.896	0.142537	0.165888	0.250389	0.314811
0.897	0.142922	0.166497	0.250909	0.315302
0.898	0.142447	0.165573	0.250506	0.314676
0.899	0.142574	0.16672	0.250817	0.314298
0.9	0.142545	0.165095	0.251401	0.314679
0.901	0.142687	0.166292	0.25048	0.314347
0.902	0.142442	0.166178	0.251312	0.314785
0.903	0.142711	0.165607	0.250688	0.314779
0.904	0.14227	0.16578	0.250991	0.314517
0.905	0.142299	0.165575	0.250804	0.314545
0.906	0.1425	0.165667	0.250774	0.314289
0.907	0.142352	0.165759	0.250484	0.314182
0.908	0.142331	0.166128	0.25107	0.314555
0.909	0.142341	0.166225	0.251002	0.314294
0.91	0.142492	0.166139	0.25109	0.314957
0.911	0.142251	0.165941	0.251001	0.314216
0.912	0.142444	0.16631	0.250915	0.314698
0.913	0.142176	0.166078	0.25079	0.314364
0.914	0.142464	0.166429	0.251052	0.314137
0.915	0.141938	0.166346	0.250797	0.314395
0.916	0.142192	0.16593	0.250963	0.313853
0.917	0.142206	0.166329	0.251146	0.314343
0.918	0.142064	0.165976	0.251	0.314805
0.919	0.141846	0.16614	0.250872	0.314344
0.92	0.14189	0.165806	0.250815	0.31386
0.921	0.141852	0.166148	0.251071	0.312871
0.922	0.141782	0.165987	0.251212	0.313659
0.923	0.141951	0.166224	0.2511	0.315016
0.924	0.141673	0.165954	0.250988	0.31408
0.925	0.142031	0.166015	0.25101	0.314718
0.926	0.141728	0.165683	0.251134	0.313994
0.927	0.141837	0.165573	0.251301	0.314066
0.928	0.141912	0.164903	0.251434	0.314277
0.929	0.141707	0.165553	0.251126	0.313906
0.93	0.142098	0.164873	0.251349	0.314149
0.931	0.141785	0.165028	0.250992	0.313753
0.932	0.141831	0.164509	0.251005	0.314201
0.933	0.141666	0.164923	0.251506	0.314027
0.934	0.141892	0.164955	0.251086	0.314221
0.935	0.14157	0.164265	0.251231	0.314392
0.936	0.141801	0.164946	0.251021	0.314071
0.937	0.142185	0.164698	0.251286	0.313682
0.938	0.141567	0.165196	0.251184	0.314868
0.939	0.141508	0.165955	0.251157	0.313304
0.94	0.141788	0.164909	0.251059	0.314747
0.941	0.141775	0.165257	0.251177	0.31385
0.942	0.142137	0.165997	0.251109	0.313947
0.943	0.141447	0.165352	0.250916	0.314335
0.944	0.141539	0.166027	0.250933	0.314127
0.945	0.141547	0.164568	0.251287	0.314311
0.946	0.141398	0.165367	0.251329	0.314314
0.947	0.14148	0.165059	0.251035	0.31438
0.948	0.141553	0.165241	0.251012	0.314136
0.949	0.141491	0.164853	0.251278	0.31427
0.95	0.141611	0.165418	0.251184	0.313922
0.951	0.141661	0.165072	0.25113	0.314087
0.952	0.141582	0.165321	0.251509	0.31416
0.953	0.141684	0.165476	0.251153	0.313584
0.954	0.141399	0.165552	0.251388	0.314067
0.955	0.141576	0.165414	0.251343	0.314262
0.956	0.141649	0.166147	0.251344	0.314116
0.957	0.141698	0.165471	0.25125	0.314257
0.958	0.141789	0.165669	0.251342	0.31417
0.959	0.141584	0.165539	0.251308	0.314081
0.96	0.141772	0.165136	0.251284	0.314238
0.961	0.141549	0.165703	0.251269	0.31421
0.962	0.141679	0.165397	0.251336	0.314004
0.963	0.141551	0.165327	0.251208	0.314652
0.964	0.141605	0.165705	0.251172	0.313775
0.965	0.141627	0.165106	0.251236	0.314087
0.966	0.141636	0.16532	0.25118	0.314128
0.967	0.141643	0.165027	0.250988	0.314418
0.968	0.141449	0.16464	0.251433	0.314076
0.969	0.141321	0.16576	0.250874	0.313937
0.97	0.141373	0.165507	0.250995	0.314444
0.971	0.141584	0.164835	0.251429	0.314066
0.972	0.141373	0.165182	0.250979	0.313823
0.973	0.14159	0.165278	0.251247	0.314368
0.974	0.141634	0.165912	0.250532	0.314283
0.975	0.141679	0.165484	0.251422	0.314038
0.976	0.141752	0.164721	0.251142	0.314373
0.977	0.141823	0.164751	0.249834	0.314662
0.978	0.141838	0.164907	0.252239	0.314319
0.979	0.141994	0.165045	0.251064	0.314021
0.98	0.141686	0.166046	0.251081	0.314116
0.981	0.141748	0.165356	0.2505	0.315059
0.982	0.141689	0.164761	0.251253	0.313715
0.983	0.141539	0.165008	0.251158	0.314605
0.984	0.141392	0.165353	0.250201	0.313077
0.985	0.141477	0.164364	0.251119	0.313967
0.986	0.141614	0.16479	0.251297	0.314247
0.987	0.141537	0.165273	0.250659	0.314156
0.988	0.141451	0.164404	0.251217	0.312974
0.989	0.141522	0.164829	0.251749	0.314726
0.99	0.141422	0.165208	0.251192	0.314652
0.991	0.141271	0.165084	0.250982	0.314648
0.992	0.141316	0.165881	0.251397	0.312815
0.993	0.141252	0.16549	0.251195	0.313196
0.994	0.141087	0.164398	0.251676	0.315245
0.995	0.141452	0.165091	0.250708	0.315412
0.996	0.140876	0.165559	0.251006	0.315421
0.997	0.14118	0.165359	0.253145	0.313389
0.998	0.141547	0.165126	0.250638	0.313875
0.999	0.141278	0.165377	0.252875	0.318705
