# Supplementary material for: The roles of contact conformity, temperature and displacement amplitude on the lubricated fretting wear of a steel-on-steel contact
Source: R Soc Open Sci. 2016 Oct 19;3(10):150637. doi: 10.1098/rsos.150637 (PMC5095370; doi:10.1098/rsos.150637)
Supplement: Fig-10a [file rsos150637supp3.xlsx]

## Sheet: Fig-13a
Figure 13a
Temperature / ˚C	Transfer rate / 10^(-5) mm^3 N^(-1) m^(-1)	Wear rate / 10^(-5) mm^3 N^(-1) m^(-1)	V+ / mm^3	V- / mm^3	Sliding Amp / microns
21.9	0.117331	0.0410818	0.00099054	0.00282901	24.1114
85	0.0772162	0.293581	0.00665406	0.00175012	22.6652
150	0.0797949	0.503553	0.0112131	0.00177688	22.2681
230	0.0896695	0.261537	0.00596165	0.00204399	22.7947
