# Supplementary material for: The roles of contact conformity, temperature and displacement amplitude on the lubricated fretting wear of a steel-on-steel contact
Source: R Soc Open Sci. 2016 Oct 19;3(10):150637. doi: 10.1098/rsos.150637 (PMC5095370; doi:10.1098/rsos.150637)
Supplement: Fig-10b [file rsos150637supp4.xlsx]

## Sheet: Fig-13b
Figure 13b
	Tempearture / ˚C
Cycles / 10^5	Amb	85	150	230
	COF
0	0.061052	0.0669143	0.0767602	0.0992533
0.001	0.150946	0.174979	0.180779	0.234061
0.002	0.153829	0.181104	0.186487	0.201627
0.003	0.159289	0.186496	0.200059	0.206121
0.004	0.165355	0.190213	0.204362	0.209486
0.005	0.161541	0.191463	0.207726	0.212146
0.006	0.159852	0.192114	0.211002	0.213661
0.007	0.159671	0.193309	0.214906	0.21464
0.008	0.158272	0.196155	0.220999	0.215783
0.009	0.154083	0.197957	0.226736	0.218643
0.01	0.147834	0.200193	0.230361	0.221434
0.011	0.144679	0.201874	0.236181	0.222763
0.012	0.145747	0.204177	0.239524	0.224133
0.013	0.146129	0.206407	0.244215	0.226048
0.014	0.145797	0.207299	0.24735	0.228901
0.015	0.144956	0.208618	0.252136	0.231632
0.016	0.146084	0.209541	0.255603	0.231127
0.017	0.143282	0.211735	0.259765	0.23422
0.018	0.141865	0.212407	0.262298	0.234204
0.019	0.141856	0.212495	0.266284	0.236689
0.02	0.142751	0.214856	0.267997	0.239582
0.021	0.141913	0.215955	0.27155	0.241273
0.022	0.142088	0.215922	0.274143	0.243786
0.023	0.142431	0.217377	0.277659	0.246955
0.024	0.142802	0.219048	0.279547	0.248473
0.025	0.141824	0.219834	0.281413	0.251849
0.026	0.141878	0.219692	0.285566	0.252941
0.027	0.142659	0.221824	0.287029	0.255318
0.028	0.143683	0.222633	0.288477	0.257874
0.029	0.143596	0.223011	0.291402	0.258942
0.03	0.144124	0.224787	0.29392	0.261578
0.031	0.145653	0.225976	0.295213	0.262479
0.032	0.148225	0.226348	0.298306	0.264249
0.033	0.152592	0.226498	0.30125	0.265746
0.034	0.152601	0.227063	0.303389	0.266629
0.035	0.147917	0.227676	0.302639	0.268481
0.036	0.146873	0.228542	0.303329	0.265981
0.037	0.145988	0.229329	0.307999	0.272276
0.038	0.145639	0.229473	0.310261	0.274433
0.039	0.14569	0.230192	0.310046	0.27621
0.04	0.14559	0.231679	0.30986	0.278627
0.041	0.145341	0.232812	0.314062	0.281009
0.042	0.145795	0.23382	0.316069	0.280368
0.043	0.146297	0.234364	0.316913	0.281996
0.044	0.147077	0.233057	0.31999	0.284755
0.045	0.149015	0.234619	0.320577	0.285744
0.046	0.147767	0.234788	0.321325	0.28674
0.047	0.145064	0.234632	0.324788	0.287094
0.048	0.14636	0.236096	0.325992	0.287242
0.049	0.15048	0.235545	0.326851	0.289947
0.05	0.150047	0.236823	0.329197	0.291537
0.051	0.147145	0.237191	0.329374	0.294416
0.052	0.146516	0.237068	0.329283	0.289985
0.053	0.146881	0.236866	0.331412	0.298406
0.054	0.14732	0.237282	0.332794	0.297311
0.055	0.147044	0.237964	0.332566	0.294278
0.056	0.147694	0.239398	0.334875	0.29586
0.057	0.150208	0.239653	0.335739	0.297171
0.058	0.150699	0.240396	0.335449	0.295995
0.059	0.150882	0.239445	0.335596	0.29754
0.06	0.151381	0.239175	0.336221	0.304757
0.061	0.152427	0.240332	0.336981	0.295147
0.062	0.154138	0.240865	0.338076	0.296965
0.063	0.154285	0.241833	0.338529	0.297515
0.064	0.154063	0.242134	0.339347	0.296507
0.065	0.151862	0.242602	0.339659	0.308299
0.066	0.150746	0.242758	0.34085	0.300036
0.067	0.150923	0.242343	0.342414	0.301403
0.068	0.151172	0.242441	0.342215	0.303575
0.069	0.151844	0.242999	0.341274	0.305003
0.07	0.152763	0.242797	0.340898	0.306181
0.071	0.153309	0.243412	0.341565	0.306764
0.072	0.154434	0.242797	0.343321	0.307807
0.073	0.152104	0.242361	0.343253	0.308026
0.074	0.151645	0.240906	0.344544	0.30781
0.075	0.151312	0.241578	0.34597	0.306837
0.076	0.151496	0.242829	0.345808	0.307102
0.077	0.152059	0.242874	0.346633	0.308577
0.078	0.152063	0.243166	0.347304	0.309447
0.079	0.152031	0.242508	0.346408	0.309324
0.08	0.151936	0.244366	0.346257	0.309334
0.081	0.152308	0.244426	0.345845	0.310571
0.082	0.153154	0.244185	0.346606	0.311422
0.083	0.153624	0.244123	0.346464	0.311191
0.084	0.153751	0.244683	0.347911	0.31145
0.085	0.153701	0.243876	0.347672	0.312257
0.086	0.153862	0.243101	0.349035	0.312969
0.087	0.154074	0.243954	0.349229	0.311782
0.088	0.154357	0.244345	0.350592	0.312571
0.089	0.154702	0.244832	0.350833	0.312282
0.09	0.155525	0.243675	0.351294	0.313043
0.091	0.158022	0.244232	0.350456	0.314392
0.092	0.160178	0.244642	0.350513	0.313786
0.093	0.16205	0.244252	0.349901	0.313728
0.094	0.160736	0.244672	0.35008	0.314724
0.095	0.162263	0.245412	0.350448	0.315315
0.096	0.162254	0.246603	0.350479	0.316585
0.097	0.162144	0.247209	0.349723	0.317053
0.098	0.159582	0.246193	0.350118	0.317119
0.099	0.156523	0.245746	0.350325	0.318269
0.1	0.156615	0.246548	0.351046	0.31868
0.101	0.156965	0.246128	0.351814	0.318756
0.102	0.1573	0.24702	0.352054	0.318256
0.103	0.156991	0.246619	0.351547	0.319612
0.104	0.157068	0.246878	0.352027	0.319833
0.105	0.159486	0.247142	0.352154	0.319396
0.106	0.157707	0.247764	0.352706	0.32038
0.107	0.156693	0.247681	0.35189	0.320468
0.108	0.15701	0.247122	0.351799	0.32059
0.109	0.156882	0.247019	0.351329	0.320898
0.11	0.157094	0.247107	0.351044	0.320316
0.111	0.157305	0.247639	0.351535	0.320591
0.112	0.15748	0.247541	0.351817	0.320564
0.113	0.157848	0.246554	0.352222	0.320859
0.114	0.158233	0.247135	0.352447	0.320585
0.115	0.158672	0.247118	0.35299	0.321529
0.116	0.159629	0.247565	0.351975	0.322546
0.117	0.159136	0.247494	0.351426	0.323067
0.118	0.159425	0.246886	0.351148	0.323001
0.119	0.16063	0.247441	0.352287	0.32293
0.12	0.162721	0.247224	0.353893	0.323495
0.121	0.1596	0.246716	0.352609	0.324292
0.122	0.159346	0.24577	0.35195	0.324168
0.123	0.160695	0.246849	0.35247	0.323844
0.124	0.161263	0.247201	0.353242	0.32355
0.125	0.16058	0.247612	0.352791	0.324914
0.126	0.160919	0.247985	0.353232	0.324437
0.127	0.161108	0.247397	0.353132	0.324361
0.128	0.160951	0.247624	0.352718	0.325063
0.129	0.161	0.247596	0.352112	0.325661
0.13	0.160752	0.247443	0.351143	0.325171
0.131	0.160527	0.248163	0.351896	0.325457
0.132	0.160991	0.248332	0.351712	0.325778
0.133	0.160721	0.249285	0.352583	0.325331
0.134	0.161098	0.24897	0.352808	0.325083
0.135	0.160929	0.249336	0.352515	0.32539
0.136	0.161042	0.249407	0.351915	0.324893
0.137	0.161202	0.249411	0.352796	0.325968
0.138	0.161949	0.248931	0.354241	0.325238
0.139	0.162216	0.249019	0.354351	0.325082
0.14	0.162142	0.248768	0.354921	0.325569
0.141	0.162603	0.248904	0.354995	0.326044
0.142	0.162819	0.249122	0.354579	0.326453
0.143	0.16279	0.248571	0.354684	0.326873
0.144	0.162951	0.249551	0.355072	0.326978
0.145	0.163272	0.249269	0.354362	0.326955
0.146	0.164388	0.249347	0.35426	0.327054
0.147	0.165572	0.249808	0.354995	0.327201
0.148	0.165669	0.250087	0.355154	0.326856
0.149	0.167086	0.249845	0.354154	0.326547
0.15	0.165461	0.249761	0.354144	0.326459
0.151	0.16476	0.250612	0.353854	0.327346
0.152	0.164427	0.251009	0.353799	0.327119
0.153	0.164023	0.250017	0.353446	0.326072
0.154	0.166383	0.249738	0.352931	0.326399
0.155	0.163225	0.250414	0.353101	0.327235
0.156	0.162093	0.250087	0.352653	0.326705
0.157	0.166681	0.250626	0.353436	0.326999
0.158	0.163241	0.251481	0.354797	0.326627
0.159	0.161651	0.251501	0.354653	0.326647
0.16	0.162354	0.25076	0.353553	0.326698
0.161	0.162292	0.25089	0.353835	0.32621
0.162	0.16248	0.2514	0.354677	0.326263
0.163	0.163104	0.250694	0.353783	0.326553
0.164	0.162754	0.250325	0.354071	0.325205
0.165	0.162108	0.250453	0.355302	0.325167
0.166	0.162289	0.251788	0.354915	0.324889
0.167	0.162558	0.252035	0.355019	0.324852
0.168	0.162922	0.250935	0.355556	0.325103
0.169	0.162593	0.250805	0.354962	0.325173
0.17	0.162771	0.251791	0.35524	0.324696
0.171	0.16265	0.251786	0.355176	0.324111
0.172	0.162372	0.252486	0.355062	0.324279
0.173	0.162533	0.252935	0.355899	0.324336
0.174	0.164609	0.252582	0.356065	0.32415
0.175	0.165103	0.251956	0.356345	0.323802
0.176	0.167939	0.252096	0.355894	0.323385
0.177	0.167566	0.25225	0.356046	0.323501
0.178	0.164388	0.252703	0.355357	0.323049
0.179	0.163704	0.252886	0.355504	0.323101
0.18	0.162748	0.253299	0.355897	0.322879
0.181	0.164765	0.253094	0.355426	0.323188
0.182	0.166391	0.254175	0.355294	0.323442
0.183	0.164738	0.253887	0.355718	0.323469
0.184	0.164522	0.253389	0.356037	0.322957
0.185	0.164384	0.253153	0.35611	0.322459
0.186	0.164977	0.252094	0.355828	0.322377
0.187	0.164	0.252224	0.355717	0.322577
0.188	0.163191	0.252694	0.356244	0.322186
0.189	0.16349	0.25301	0.356255	0.322077
0.19	0.163693	0.253679	0.356521	0.321868
0.191	0.163394	0.253008	0.355852	0.321659
0.192	0.163151	0.252634	0.35666	0.321026
0.193	0.163346	0.253388	0.356621	0.320739
0.194	0.163706	0.252944	0.356863	0.319968
0.195	0.163866	0.253099	0.357319	0.320143
0.196	0.163758	0.253852	0.357447	0.319888
0.197	0.163858	0.253054	0.357085	0.320249
0.198	0.163034	0.253307	0.356517	0.320234
0.199	0.163338	0.253187	0.356856	0.320233
0.2	0.163305	0.253955	0.356407	0.319312
0.201	0.16349	0.253548	0.355709	0.31843
0.202	0.163896	0.253305	0.355574	0.318067
0.203	0.1635	0.254204	0.355087	0.318359
0.204	0.163091	0.253997	0.355341	0.3178
0.205	0.163028	0.253877	0.354977	0.318127
0.206	0.163208	0.253748	0.355455	0.317784
0.207	0.163775	0.253159	0.356032	0.317215
0.208	0.163187	0.253501	0.355953	0.316707
0.209	0.162993	0.253914	0.3556	0.317059
0.21	0.163478	0.253627	0.355917	0.317291
0.211	0.163073	0.253337	0.355684	0.316197
0.212	0.162961	0.253622	0.356104	0.315551
0.213	0.162478	0.255004	0.355564	0.316232
0.214	0.162626	0.254535	0.355314	0.31622
0.215	0.162497	0.253979	0.354933	0.315683
0.216	0.162753	0.254042	0.355626	0.315927
0.217	0.162516	0.254755	0.35539	0.314429
0.218	0.162873	0.254471	0.355292	0.314226
0.219	0.162683	0.254158	0.355751	0.313859
0.22	0.162634	0.25428	0.356036	0.31432
0.221	0.162713	0.254911	0.356623	0.314597
0.222	0.162891	0.255173	0.356535	0.314704
0.223	0.162709	0.254754	0.356312	0.314913
0.224	0.162795	0.255062	0.356976	0.313919
0.225	0.162421	0.255445	0.356671	0.313604
0.226	0.162236	0.254744	0.356968	0.313595
0.227	0.162517	0.255068	0.357234	0.313373
0.228	0.162508	0.255565	0.356942	0.313078
0.229	0.162551	0.255192	0.356845	0.313712
0.23	0.162495	0.255037	0.357219	0.313977
0.231	0.161937	0.255427	0.356977	0.312691
0.232	0.161941	0.25501	0.357208	0.312335
0.233	0.161744	0.25485	0.357247	0.312085
0.234	0.162086	0.255213	0.356986	0.312455
0.235	0.161697	0.256147	0.356329	0.311644
0.236	0.161762	0.255757	0.357053	0.311757
0.237	0.161397	0.255912	0.356773	0.311888
0.238	0.16118	0.256047	0.356489	0.310999
0.239	0.161705	0.256029	0.356738	0.310463
0.24	0.163422	0.256092	0.355851	0.309854
0.241	0.165203	0.256146	0.355612	0.310293
0.242	0.164051	0.256782	0.355289	0.310997
0.243	0.163215	0.255916	0.354957	0.30975
0.244	0.161123	0.256012	0.35508	0.309612
0.245	0.160902	0.257109	0.354555	0.309825
0.246	0.161057	0.256444	0.354856	0.309431
0.247	0.161144	0.256889	0.354837	0.310024
0.248	0.161006	0.25675	0.353932	0.309482
0.249	0.161485	0.256403	0.353703	0.309473
0.25	0.16168	0.256337	0.353381	0.309705
0.251	0.161859	0.256795	0.353619	0.30957
0.252	0.161322	0.257671	0.353532	0.309486
0.253	0.161519	0.256345	0.35367	0.308961
0.254	0.160774	0.255777	0.353967	0.309155
0.255	0.161119	0.256748	0.353472	0.308597
0.256	0.160667	0.257566	0.353907	0.308183
0.257	0.160457	0.257449	0.354984	0.308191
0.258	0.16079	0.257363	0.354845	0.307482
0.259	0.160288	0.258196	0.354945	0.307356
0.26	0.160936	0.258637	0.354114	0.307408
0.261	0.160936	0.2578	0.354568	0.307367
0.262	0.160413	0.257553	0.355111	0.307719
0.263	0.1607	0.257356	0.355357	0.307125
0.264	0.160467	0.256093	0.3563	0.307311
0.265	0.160073	0.256198	0.355622	0.306551
0.266	0.160594	0.256641	0.355537	0.30536
0.267	0.160903	0.25794	0.355582	0.30586
0.268	0.160726	0.257042	0.354378	0.305855
0.269	0.160322	0.256873	0.355319	0.305486
0.27	0.159602	0.257107	0.355763	0.305518
0.271	0.159754	0.256942	0.355336	0.30564
0.272	0.159641	0.257315	0.354992	0.304975
0.273	0.159707	0.256434	0.35437	0.304712
0.274	0.160109	0.25674	0.354757	0.304955
0.275	0.160187	0.257789	0.354675	0.30445
0.276	0.160182	0.256978	0.355441	0.303745
0.277	0.160003	0.257454	0.356127	0.303402
0.278	0.159985	0.25683	0.355732	0.302398
0.279	0.160066	0.257148	0.35542	0.303521
0.28	0.160106	0.257638	0.355099	0.303519
0.281	0.159717	0.257654	0.3547	0.30281
0.282	0.158755	0.257755	0.354551	0.30321
0.283	0.159153	0.258332	0.354431	0.303242
0.284	0.159212	0.257891	0.354918	0.303706
0.285	0.158982	0.257548	0.35543	0.303601
0.286	0.15903	0.257768	0.35482	0.302587
0.287	0.158868	0.257784	0.354144	0.302177
0.288	0.158381	0.257056	0.354006	0.302802
0.289	0.157829	0.257738	0.354267	0.303
0.29	0.157806	0.257772	0.354944	0.30255
0.291	0.15781	0.257513	0.355111	0.302244
0.292	0.157706	0.258019	0.354779	0.30143
0.293	0.157598	0.257445	0.354906	0.301288
0.294	0.157832	0.25773	0.354457	0.301526
0.295	0.157321	0.257614	0.354455	0.301088
0.296	0.157477	0.258447	0.355035	0.301726
0.297	0.157777	0.258079	0.355576	0.301188
0.298	0.158097	0.258351	0.355955	0.300837
0.299	0.157883	0.258094	0.354616	0.300912
0.3	0.157635	0.257823	0.354488	0.301142
0.301	0.15724	0.257823	0.354423	0.301065
0.302	0.15718	0.25864	0.353712	0.300895
0.303	0.157435	0.25777	0.354073	0.300343
0.304	0.157415	0.257288	0.353936	0.300488
0.305	0.15721	0.256747	0.354021	0.298918
0.306	0.15717	0.257347	0.353924	0.299274
0.307	0.156668	0.257811	0.353925	0.299137
0.308	0.156848	0.258357	0.353883	0.299503
0.309	0.157016	0.257578	0.353714	0.298949
0.31	0.15701	0.257084	0.353248	0.298274
0.311	0.156969	0.257217	0.353315	0.298786
0.312	0.156784	0.258103	0.353637	0.298056
0.313	0.156994	0.257335	0.353105	0.298328
0.314	0.156898	0.257112	0.353894	0.297899
0.315	0.156679	0.257599	0.35329	0.298214
0.316	0.156706	0.25708	0.353685	0.298268
0.317	0.156408	0.257719	0.353572	0.297494
0.318	0.155927	0.258025	0.353154	0.29809
0.319	0.156159	0.257544	0.353363	0.297232
0.32	0.156182	0.256761	0.353479	0.297248
0.321	0.156055	0.257006	0.35268	0.297008
0.322	0.156256	0.256721	0.352636	0.29715
0.323	0.156313	0.256869	0.353064	0.297492
0.324	0.155995	0.257164	0.352737	0.29641
0.325	0.156089	0.256764	0.35222	0.295774
0.326	0.155977	0.25677	0.352695	0.296303
0.327	0.155773	0.256768	0.352856	0.296314
0.328	0.156048	0.257519	0.352276	0.296067
0.329	0.155796	0.257318	0.352571	0.296654
0.33	0.155714	0.257716	0.351957	0.296552
0.331	0.155672	0.257488	0.351545	0.295513
0.332	0.155459	0.257705	0.352154	0.295561
0.333	0.155461	0.257915	0.352195	0.295736
0.334	0.155197	0.258194	0.353063	0.295529
0.335	0.15547	0.257924	0.352368	0.294806
0.336	0.155397	0.258371	0.351733	0.294507
0.337	0.155327	0.257905	0.352232	0.294747
0.338	0.15544	0.25797	0.352181	0.294887
0.339	0.154984	0.257686	0.351824	0.29436
0.34	0.154854	0.257659	0.351874	0.293792
0.341	0.154694	0.257629	0.351818	0.293714
0.342	0.154657	0.257926	0.351365	0.293814
0.343	0.154646	0.257855	0.352316	0.293852
0.344	0.154655	0.257224	0.351934	0.293601
0.345	0.154433	0.25693	0.351971	0.29357
0.346	0.154588	0.257063	0.351309	0.293331
0.347	0.154548	0.257391	0.35048	0.292909
0.348	0.154437	0.257299	0.34966	0.292618
0.349	0.154289	0.257578	0.35039	0.293148
0.35	0.154199	0.257927	0.350563	0.293059
0.351	0.154411	0.258075	0.351633	0.292814
0.352	0.153976	0.258065	0.351034	0.292649
0.353	0.153958	0.258154	0.35107	0.292477
0.354	0.153873	0.257788	0.350684	0.292004
0.355	0.154076	0.257569	0.351714	0.291351
0.356	0.154004	0.257924	0.351702	0.291747
0.357	0.154021	0.25788	0.351527	0.291485
0.358	0.153727	0.257591	0.351337	0.291765
0.359	0.153633	0.257609	0.351232	0.291061
0.36	0.153841	0.257106	0.349871	0.29058
0.361	0.153641	0.2576	0.350677	0.290309
0.362	0.154016	0.257575	0.350764	0.290479
0.363	0.153692	0.257236	0.35046	0.290301
0.364	0.153233	0.25773	0.350333	0.290034
0.365	0.153404	0.257289	0.351084	0.290128
0.366	0.153065	0.257782	0.351221	0.290595
0.367	0.153072	0.257692	0.350298	0.290558
0.368	0.153019	0.257653	0.350995	0.290338
0.369	0.152671	0.257697	0.350644	0.290439
0.37	0.153489	0.257595	0.349481	0.290541
0.371	0.152856	0.25771	0.350016	0.289627
0.372	0.153152	0.258247	0.349852	0.2897
0.373	0.153004	0.257915	0.349785	0.289232
0.374	0.152723	0.257637	0.349877	0.288773
0.375	0.153149	0.257136	0.350262	0.289018
0.376	0.15238	0.256945	0.350614	0.288929
0.377	0.153058	0.2572	0.350872	0.288092
0.378	0.152647	0.257264	0.350726	0.288229
0.379	0.152196	0.257697	0.350594	0.288237
0.38	0.152802	0.257798	0.350316	0.288025
0.381	0.152716	0.257497	0.350144	0.288056
0.382	0.152178	0.257613	0.349972	0.288219
0.383	0.152261	0.257581	0.349945	0.28845
0.384	0.152339	0.257437	0.349281	0.287758
0.385	0.152422	0.257433	0.348976	0.287265
0.386	0.152147	0.257415	0.348535	0.287419
0.387	0.152053	0.257332	0.348305	0.287473
0.388	0.151942	0.257071	0.348681	0.287097
0.389	0.151839	0.257207	0.348433	0.286691
0.39	0.152041	0.256999	0.34812	0.28634
0.391	0.152012	0.257143	0.347381	0.285796
0.392	0.15184	0.256876	0.347286	0.286114
0.393	0.151631	0.257009	0.347445	0.285773
0.394	0.151727	0.257187	0.347546	0.285701
0.395	0.151607	0.256916	0.348109	0.285798
0.396	0.151804	0.257154	0.347732	0.285819
0.397	0.151711	0.257411	0.347749	0.285704
0.398	0.151496	0.257163	0.347798	0.285561
0.399	0.151655	0.257076	0.348188	0.284873
0.4	0.151573	0.257246	0.348428	0.285139
0.401	0.151436	0.25742	0.347831	0.285019
0.402	0.151614	0.257323	0.34793	0.285099
0.403	0.151639	0.257278	0.348104	0.285201
0.404	0.151508	0.257403	0.347968	0.285195
0.405	0.151727	0.257401	0.348267	0.285237
0.406	0.151735	0.257284	0.348368	0.284655
0.407	0.151834	0.257421	0.348142	0.284416
0.408	0.151514	0.256902	0.347996	0.284504
0.409	0.151487	0.256813	0.347521	0.284877
0.41	0.151264	0.256923	0.347556	0.28464
0.411	0.151418	0.25685	0.347332	0.284426
0.412	0.151325	0.256827	0.347611	0.28484
0.413	0.151286	0.256792	0.347638	0.283722
0.414	0.151465	0.256782	0.347865	0.284023
0.415	0.151351	0.257014	0.347929	0.283757
0.416	0.151524	0.257281	0.347964	0.283639
0.417	0.151251	0.257034	0.348305	0.284195
0.418	0.151298	0.256566	0.348357	0.283765
0.419	0.151391	0.256694	0.348519	0.283479
0.42	0.151246	0.25689	0.348363	0.282803
0.421	0.151454	0.257025	0.347853	0.283466
0.422	0.151419	0.256702	0.347894	0.283062
0.423	0.150929	0.256652	0.347799	0.283344
0.424	0.151197	0.256854	0.348031	0.282634
0.425	0.151406	0.256686	0.348231	0.282698
0.426	0.151553	0.256595	0.348223	0.282671
0.427	0.151127	0.256571	0.34812	0.282506
0.428	0.151425	0.256874	0.347891	0.283398
0.429	0.151446	0.256582	0.347893	0.281971
0.43	0.15119	0.256879	0.348121	0.282008
0.431	0.151394	0.256789	0.348019	0.282041
0.432	0.150962	0.256955	0.347996	0.282194
0.433	0.150972	0.256816	0.347508	0.281713
0.434	0.151405	0.256926	0.347451	0.281478
0.435	0.151533	0.256872	0.347219	0.281506
0.436	0.151563	0.256952	0.347153	0.280528
0.437	0.151078	0.257229	0.346735	0.281266
0.438	0.15089	0.257212	0.347073	0.281644
0.439	0.150789	0.257361	0.34716	0.280437
0.44	0.150714	0.256848	0.346829	0.280802
0.441	0.150956	0.255954	0.346627	0.280556
0.442	0.15089	0.256362	0.346609	0.280358
0.443	0.150749	0.256341	0.346531	0.280536
0.444	0.151436	0.256637	0.346163	0.279981
0.445	0.151294	0.256074	0.345822	0.280636
0.446	0.151193	0.25715	0.345727	0.280163
0.447	0.150941	0.25717	0.345772	0.279168
0.448	0.150855	0.256517	0.345772	0.279283
0.449	0.150486	0.256536	0.345499	0.279106
0.45	0.151321	0.256515	0.345851	0.279264
0.451	0.150818	0.25756	0.345832	0.27948
0.452	0.15067	0.257822	0.345618	0.278674
0.453	0.150572	0.257357	0.345587	0.279108
0.454	0.15006	0.256788	0.345284	0.279136
0.455	0.150297	0.257365	0.345362	0.278298
0.456	0.150413	0.258265	0.344736	0.279092
0.457	0.150903	0.25764	0.344348	0.278937
0.458	0.149819	0.257471	0.344255	0.278176
0.459	0.149677	0.257505	0.344022	0.277642
0.46	0.1504	0.257623	0.344209	0.277595
0.461	0.150837	0.257034	0.344041	0.277806
0.462	0.150599	0.257405	0.344178	0.278081
0.463	0.150683	0.257212	0.344374	0.277775
0.464	0.151058	0.256963	0.34422	0.277659
0.465	0.151028	0.256868	0.34407	0.277759
0.466	0.15025	0.257182	0.343995	0.278033
0.467	0.149867	0.257063	0.343716	0.277937
0.468	0.149733	0.257029	0.343267	0.27771
0.469	0.149725	0.257331	0.343185	0.276978
0.47	0.150183	0.2569	0.343149	0.276567
0.471	0.150206	0.257238	0.343427	0.277351
0.472	0.150335	0.257274	0.343277	0.277436
0.473	0.149744	0.257492	0.343599	0.276983
0.474	0.149922	0.257651	0.343429	0.276504
0.475	0.150626	0.257457	0.343688	0.277001
0.476	0.15083	0.257781	0.343685	0.27693
0.477	0.150195	0.257403	0.343593	0.276489
0.478	0.150173	0.257543	0.343498	0.276305
0.479	0.150586	0.257407	0.342972	0.276174
0.48	0.150297	0.257947	0.34268	0.275884
0.481	0.150212	0.258533	0.342391	0.27553
0.482	0.150449	0.258516	0.342275	0.275562
0.483	0.15037	0.258093	0.342408	0.275298
0.484	0.150012	0.257498	0.342453	0.275342
0.485	0.149603	0.257523	0.34247	0.275382
0.486	0.149458	0.257306	0.342554	0.274919
0.487	0.149286	0.25794	0.341938	0.275168
0.488	0.149887	0.258217	0.341597	0.274483
0.489	0.15015	0.257553	0.341745	0.274005
0.49	0.149998	0.257255	0.341884	0.274493
0.491	0.149326	0.257531	0.341689	0.274433
0.492	0.149937	0.257488	0.342015	0.27402
0.493	0.149345	0.257688	0.342213	0.274542
0.494	0.149983	0.258343	0.341902	0.274121
0.495	0.149197	0.257878	0.342101	0.273587
0.496	0.149501	0.25798	0.341806	0.273452
0.497	0.149352	0.258098	0.341598	0.273645
0.498	0.149754	0.257974	0.341309	0.273646
0.499	0.149239	0.258473	0.341436	0.273186
0.5	0.149554	0.25813	0.340408	0.273096
0.501	0.148999	0.257791	0.340881	0.272978
0.502	0.149631	0.257891	0.340969	0.27332
0.503	0.149025	0.257895	0.341474	0.273441
0.504	0.149074	0.258278	0.340869	0.27329
0.505	0.149133	0.258234	0.340974	0.272563
0.506	0.149678	0.258928	0.341033	0.273003
0.507	0.149054	0.259094	0.341302	0.272995
0.508	0.149094	0.257898	0.341491	0.272723
0.509	0.149372	0.258316	0.340421	0.272356
0.51	0.148977	0.258549	0.340788	0.272283
0.511	0.149026	0.258793	0.340154	0.272511
0.512	0.149028	0.258369	0.34026	0.272354
0.513	0.14916	0.258642	0.340123	0.272639
0.514	0.14893	0.258455	0.340227	0.272213
0.515	0.148984	0.257834	0.340594	0.272067
0.516	0.149063	0.258596	0.34063	0.271985
0.517	0.149112	0.259438	0.340507	0.272084
0.518	0.148827	0.259012	0.340389	0.272249
0.519	0.149013	0.258292	0.340103	0.271808
0.52	0.149013	0.259276	0.340329	0.271676
0.521	0.148939	0.258815	0.340098	0.271669
0.522	0.149086	0.258043	0.339729	0.270984
0.523	0.149197	0.258021	0.340231	0.271278
0.524	0.14907	0.258123	0.339723	0.27058
0.525	0.148697	0.258597	0.340095	0.270879
0.526	0.148716	0.257897	0.339873	0.270785
0.527	0.148594	0.258384	0.339288	0.270746
0.528	0.148586	0.258206	0.339302	0.270243
0.529	0.148575	0.257906	0.338993	0.270127
0.53	0.148562	0.258051	0.339355	0.270229
0.531	0.148455	0.258265	0.339742	0.270353
0.532	0.148475	0.258148	0.340176	0.270269
0.533	0.148574	0.257764	0.339618	0.270058
0.534	0.148666	0.256928	0.339694	0.270168
0.535	0.148596	0.258275	0.339651	0.270263
0.536	0.148568	0.257914	0.33908	0.270222
0.537	0.148445	0.257574	0.339062	0.270303
0.538	0.148386	0.257992	0.339498	0.27039
0.539	0.148494	0.257101	0.339217	0.270077
0.54	0.148117	0.257818	0.339109	0.270079
0.541	0.1483	0.258053	0.339296	0.269789
0.542	0.148206	0.257439	0.339721	0.269591
0.543	0.148109	0.258056	0.338939	0.26982
0.544	0.148299	0.258372	0.33852	0.26972
0.545	0.148065	0.257897	0.338628	0.269162
0.546	0.14855	0.25735	0.339221	0.26949
0.547	0.147953	0.25775	0.339219	0.269681
0.548	0.148081	0.258222	0.338881	0.269047
0.549	0.147852	0.257986	0.338598	0.268986
0.55	0.147743	0.257306	0.33785	0.269108
0.551	0.148605	0.25827	0.337851	0.269282
0.552	0.148003	0.257583	0.338077	0.268899
0.553	0.147991	0.256981	0.338155	0.269149
0.554	0.148581	0.257591	0.338386	0.269012
0.555	0.148116	0.25737	0.338215	0.268875
0.556	0.147936	0.256905	0.338372	0.267961
0.557	0.147687	0.257432	0.338474	0.268357
0.558	0.14838	0.256767	0.338236	0.268193
0.559	0.14873	0.256569	0.338231	0.268435
0.56	0.148773	0.256604	0.338053	0.268029
0.561	0.148739	0.257012	0.338045	0.267687
0.562	0.148363	0.257641	0.337701	0.267585
0.563	0.147655	0.257703	0.337908	0.268278
0.564	0.147695	0.25753	0.337778	0.267733
0.565	0.147832	0.257492	0.337441	0.2673
0.566	0.148077	0.256823	0.337526	0.268091
0.567	0.147904	0.256703	0.337533	0.267269
0.568	0.147776	0.256231	0.336309	0.266909
0.569	0.148169	0.256189	0.336835	0.266578
0.57	0.148185	0.255987	0.336676	0.266952
0.571	0.148125	0.255961	0.337118	0.267328
0.572	0.148203	0.256499	0.33703	0.267025
0.573	0.148247	0.256181	0.336473	0.266704
0.574	0.1483	0.255997	0.336326	0.266614
0.575	0.148267	0.256116	0.336138	0.26704
0.576	0.148123	0.256038	0.335784	0.266739
0.577	0.148085	0.256057	0.336109	0.266654
0.578	0.147774	0.255729	0.335942	0.266738
0.579	0.147689	0.255981	0.336051	0.266207
0.58	0.147857	0.255766	0.33586	0.266301
0.581	0.148322	0.256158	0.335941	0.265577
0.582	0.147891	0.255764	0.335269	0.265766
0.583	0.147505	0.25626	0.334516	0.265703
0.584	0.147243	0.255671	0.335221	0.265462
0.585	0.147361	0.256239	0.334763	0.265356
0.586	0.147516	0.255921	0.334629	0.26528
0.587	0.147252	0.255241	0.334761	0.265796
0.588	0.147811	0.255825	0.334594	0.265711
0.589	0.147165	0.256253	0.33446	0.26464
0.59	0.147531	0.25594	0.335098	0.265267
0.591	0.147348	0.256108	0.334687	0.264798
0.592	0.147231	0.255591	0.334773	0.264554
0.593	0.147548	0.255733	0.335196	0.265291
0.594	0.147135	0.255571	0.334673	0.265184
0.595	0.147147	0.25535	0.334737	0.265232
0.596	0.147699	0.255515	0.334659	0.264535
0.597	0.147105	0.255299	0.334419	0.264514
0.598	0.14735	0.255357	0.333682	0.265031
0.599	0.147047	0.255744	0.333959	0.264947
0.6	0.147292	0.255576	0.333665	0.264475
0.601	0.147786	0.255537	0.333372	0.264667
0.602	0.147935	0.255619	0.333233	0.264892
0.603	0.147014	0.255075	0.332959	0.264054
0.604	0.147457	0.255248	0.332904	0.264174
0.605	0.147471	0.255586	0.332484	0.264335
0.606	0.147034	0.255254	0.332307	0.264695
0.607	0.146914	0.255234	0.332352	0.26513
0.608	0.146947	0.255607	0.332862	0.264935
0.609	0.147648	0.255012	0.332396	0.264909
0.61	0.147446	0.25539	0.332283	0.264466
0.611	0.146887	0.255217	0.332194	0.265062
0.612	0.147273	0.255311	0.332212	0.26436
0.613	0.147027	0.254741	0.332027	0.264781
0.614	0.147653	0.25495	0.331894	0.265005
0.615	0.146963	0.254704	0.331223	0.26489
0.616	0.146991	0.254598	0.331286	0.263867
0.617	0.147032	0.254635	0.331269	0.264021
0.618	0.147295	0.254654	0.331264	0.263937
0.619	0.147111	0.254614	0.331255	0.263953
0.62	0.147063	0.254472	0.331148	0.263626
0.621	0.146996	0.254378	0.331197	0.264152
0.622	0.147258	0.254515	0.331181	0.264148
0.623	0.146825	0.254638	0.330771	0.263865
0.624	0.146935	0.254437	0.330719	0.263573
0.625	0.147323	0.254591	0.330326	0.263431
0.626	0.147055	0.254322	0.330211	0.264067
0.627	0.147481	0.254307	0.330093	0.26364
0.628	0.14692	0.254052	0.330145	0.263033
0.629	0.146567	0.253655	0.330291	0.263463
0.63	0.146909	0.253423	0.330288	0.263581
0.631	0.147105	0.253353	0.330865	0.263316
0.632	0.146925	0.253556	0.330531	0.263364
0.633	0.146911	0.253622	0.330455	0.263644
0.634	0.14691	0.253592	0.330398	0.263776
0.635	0.147284	0.253418	0.330075	0.26334
0.636	0.146788	0.253608	0.330409	0.26313
0.637	0.147249	0.25371	0.330217	0.263323
0.638	0.147468	0.253878	0.329733	0.262961
0.639	0.146668	0.25349	0.329472	0.262911
0.64	0.146699	0.253225	0.329541	0.262595
0.641	0.146846	0.253234	0.32949	0.263171
0.642	0.146725	0.253057	0.329608	0.263352
0.643	0.147336	0.252817	0.329116	0.262503
0.644	0.146763	0.253126	0.329634	0.262663
0.645	0.146737	0.253049	0.329588	0.262687
0.646	0.147132	0.252498	0.328628	0.263152
0.647	0.146734	0.252901	0.328429	0.262256
0.648	0.146497	0.252773	0.329357	0.262634
0.649	0.14689	0.252641	0.33014	0.262524
0.65	0.146417	0.252684	0.329381	0.262646
0.651	0.147205	0.252601	0.328732	0.262505
0.652	0.147143	0.252725	0.328329	0.262356
0.653	0.146782	0.252865	0.328916	0.261987
0.654	0.14648	0.252758	0.329262	0.261444
0.655	0.146639	0.252191	0.329083	0.261716
0.656	0.147035	0.252185	0.329017	0.261707
0.657	0.146459	0.252181	0.328726	0.261632
0.658	0.146978	0.251449	0.328616	0.26152
0.659	0.146518	0.251047	0.328664	0.261748
0.66	0.14676	0.25179	0.328345	0.261829
0.661	0.146557	0.251869	0.328119	0.261838
0.662	0.146236	0.251548	0.327743	0.261786
0.663	0.146805	0.251883	0.327924	0.261271
0.664	0.146587	0.251546	0.327827	0.261156
0.665	0.146536	0.251758	0.328388	0.260897
0.666	0.146598	0.251349	0.328005	0.261176
0.667	0.146539	0.251815	0.327384	0.261102
0.668	0.146407	0.252085	0.327262	0.260651
0.669	0.146392	0.251741	0.32654	0.260707
0.67	0.146562	0.251928	0.32686	0.260746
0.671	0.146258	0.251834	0.326463	0.260797
0.672	0.146628	0.251981	0.326507	0.26022
0.673	0.146692	0.251404	0.327157	0.26015
0.674	0.14656	0.251784	0.327191	0.26027
0.675	0.146523	0.251998	0.326729	0.260074
0.676	0.146518	0.251253	0.326795	0.260521
0.677	0.146494	0.251854	0.326772	0.260596
0.678	0.14635	0.251537	0.326806	0.260109
0.679	0.146256	0.251373	0.326682	0.259728
0.68	0.146274	0.251756	0.327373	0.260198
0.681	0.146636	0.251568	0.327324	0.260384
0.682	0.146179	0.252119	0.327121	0.259901
0.683	0.146712	0.251349	0.327077	0.259863
0.684	0.146527	0.251459	0.327004	0.260467
0.685	0.146322	0.251694	0.326329	0.260241
0.686	0.146297	0.251601	0.325913	0.260133
0.687	0.14584	0.251656	0.325861	0.259888
0.688	0.146507	0.251523	0.32598	0.260282
0.689	0.146109	0.251719	0.326063	0.259606
0.69	0.145548	0.251628	0.325456	0.259373
0.691	0.145869	0.251495	0.325229	0.259936
0.692	0.146316	0.25157	0.325875	0.259569
0.693	0.146344	0.251285	0.325635	0.260075
0.694	0.1457	0.251248	0.325123	0.260275
0.695	0.146239	0.251261	0.324446	0.260198
0.696	0.146508	0.251253	0.324008	0.260121
0.697	0.145996	0.251506	0.323367	0.259867
0.698	0.145952	0.251087	0.323573	0.259573
0.699	0.145485	0.250635	0.323511	0.259868
0.7	0.14608	0.250638	0.323469	0.259742
0.701	0.146416	0.251061	0.323933	0.259767
0.702	0.145844	0.250782	0.323826	0.259893
0.703	0.145432	0.250499	0.323381	0.259905
0.704	0.14586	0.251226	0.323658	0.260476
0.705	0.146099	0.250952	0.323714	0.259485
0.706	0.14609	0.250883	0.323377	0.259824
0.707	0.146124	0.250804	0.322634	0.259508
0.708	0.145503	0.250833	0.322704	0.258818
0.709	0.146163	0.250731	0.322078	0.259604
0.71	0.145808	0.25076	0.322248	0.259381
0.711	0.145495	0.250774	0.321953	0.258883
0.712	0.145619	0.251077	0.322019	0.259357
0.713	0.145597	0.250286	0.322029	0.259257
0.714	0.146103	0.251204	0.322277	0.25872
0.715	0.145255	0.250867	0.322123	0.25873
0.716	0.145188	0.250711	0.322244	0.259281
0.717	0.146305	0.250906	0.3216	0.258918
0.718	0.147869	0.250466	0.321212	0.258691
0.719	0.147552	0.250398	0.321257	0.258936
0.72	0.147238	0.250395	0.321772	0.258932
0.721	0.146737	0.250393	0.321099	0.258947
0.722	0.146928	0.250333	0.321017	0.258532
0.723	0.14702	0.250427	0.320974	0.258067
0.724	0.14657	0.250515	0.320897	0.258695
0.725	0.146702	0.250093	0.320572	0.257978
0.726	0.146685	0.250428	0.319846	0.258102
0.727	0.145967	0.250591	0.319856	0.25875
0.728	0.145585	0.250045	0.319726	0.257834
0.729	0.145096	0.250375	0.320425	0.2576
0.73	0.144512	0.250172	0.320551	0.257887
0.731	0.144947	0.250284	0.320553	0.25807
0.732	0.144966	0.250215	0.319583	0.258016
0.733	0.144873	0.249529	0.319304	0.25739
0.734	0.144854	0.249562	0.319967	0.257526
0.735	0.14502	0.249334	0.320461	0.257295
0.736	0.14511	0.249758	0.320221	0.257024
0.737	0.144946	0.24934	0.319744	0.257624
0.738	0.145007	0.249728	0.31907	0.257198
0.739	0.144758	0.249262	0.31905	0.257275
0.74	0.144975	0.249417	0.319275	0.257352
0.741	0.145373	0.24921	0.319191	0.256961
0.742	0.145281	0.248596	0.319402	0.257343
0.743	0.144785	0.248432	0.319118	0.256968
0.744	0.144805	0.248681	0.319502	0.257174
0.745	0.144515	0.248659	0.319296	0.257211
0.746	0.1446	0.248681	0.319486	0.25667
0.747	0.144715	0.248558	0.319125	0.257092
0.748	0.144858	0.248685	0.318789	0.256372
0.749	0.144607	0.248536	0.31831	0.256306
0.75	0.144325	0.248447	0.318434	0.255801
0.751	0.144591	0.248303	0.318918	0.256013
0.752	0.144399	0.248231	0.318569	0.255893
0.753	0.144581	0.24827	0.318272	0.255904
0.754	0.144695	0.24834	0.318502	0.256101
0.755	0.144447	0.248508	0.318019	0.256407
0.756	0.144567	0.248277	0.317153	0.255955
0.757	0.144386	0.247567	0.317102	0.256323
0.758	0.144693	0.247687	0.317362	0.255978
0.759	0.144255	0.247746	0.317101	0.255515
0.76	0.144288	0.247873	0.316966	0.255981
0.761	0.144039	0.248038	0.31673	0.255702
0.762	0.144291	0.247658	0.317128	0.255927
0.763	0.144069	0.247576	0.317258	0.255896
0.764	0.143854	0.247527	0.317116	0.25607
0.765	0.143984	0.247458	0.315959	0.255682
0.766	0.143791	0.247361	0.315173	0.256119
0.767	0.143811	0.247215	0.31565	0.255718
0.768	0.143682	0.246904	0.31588	0.255936
0.769	0.143774	0.247217	0.315663	0.255497
0.77	0.143552	0.24715	0.315344	0.255376
0.771	0.143791	0.247199	0.315065	0.255431
0.772	0.143623	0.2474	0.315253	0.255497
0.773	0.143738	0.247027	0.315772	0.254932
0.774	0.143869	0.246943	0.315852	0.255392
0.775	0.143579	0.246895	0.31541	0.255052
0.776	0.143686	0.246689	0.315183	0.255524
0.777	0.143672	0.246693	0.31509	0.255021
0.778	0.143423	0.246775	0.315409	0.255085
0.779	0.143297	0.246961	0.315132	0.254966
0.78	0.143522	0.246762	0.315226	0.255473
0.781	0.143754	0.246832	0.314692	0.254845
0.782	0.144144	0.246992	0.314432	0.25533
0.783	0.143841	0.246866	0.314714	0.255382
0.784	0.143964	0.246835	0.314462	0.255247
0.785	0.143903	0.246669	0.314458	0.255138
0.786	0.143646	0.246769	0.314168	0.255247
0.787	0.143697	0.246747	0.314345	0.255404
0.788	0.143688	0.246838	0.313654	0.255115
0.789	0.143654	0.246711	0.312319	0.255077
0.79	0.143755	0.246728	0.312289	0.254583
0.791	0.14377	0.246667	0.3133	0.255123
0.792	0.143727	0.246707	0.313059	0.254735
0.793	0.143747	0.24662	0.313035	0.255125
0.794	0.143623	0.246388	0.313279	0.254749
0.795	0.143501	0.246037	0.312683	0.254817
0.796	0.143349	0.24576	0.31221	0.254995
0.797	0.143327	0.245929	0.311761	0.254902
0.798	0.143184	0.246355	0.311987	0.255139
0.799	0.143403	0.245949	0.312626	0.254396
0.8	0.143092	0.245932	0.312345	0.254589
0.801	0.143246	0.245734	0.312644	0.254795
0.802	0.143152	0.24577	0.312274	0.254674
0.803	0.143304	0.246103	0.312125	0.25404
0.804	0.14329	0.245835	0.311428	0.254239
0.805	0.143112	0.245942	0.311576	0.254155
0.806	0.143177	0.245999	0.311419	0.254633
0.807	0.143239	0.246034	0.312023	0.254243
0.808	0.143146	0.245738	0.312	0.254261
0.809	0.143122	0.245289	0.310927	0.254024
0.81	0.143128	0.245537	0.311001	0.253835
0.811	0.143058	0.245328	0.311368	0.254128
0.812	0.143154	0.245497	0.310447	0.253825
0.813	0.143279	0.245565	0.310429	0.253933
0.814	0.14324	0.244989	0.310847	0.25349
0.815	0.143105	0.24509	0.310271	0.25374
0.816	0.143015	0.245135	0.310611	0.253514
0.817	0.143082	0.245239	0.310633	0.253398
0.818	0.143066	0.244468	0.310274	0.253639
0.819	0.143117	0.244288	0.310034	0.253482
0.82	0.143144	0.24504	0.30976	0.253349
0.821	0.14307	0.244495	0.309752	0.2537
0.822	0.143124	0.244806	0.309449	0.252984
0.823	0.143037	0.244482	0.308954	0.253749
0.824	0.142954	0.243867	0.308837	0.252795
0.825	0.142911	0.244713	0.309194	0.253371
0.826	0.14303	0.24434	0.308739	0.252717
0.827	0.142858	0.243774	0.30863	0.253833
0.828	0.14268	0.243621	0.308681	0.253644
0.829	0.142733	0.24371	0.309268	0.252775
0.83	0.142811	0.244935	0.308691	0.253563
0.831	0.142883	0.245158	0.308745	0.253329
0.832	0.142845	0.244512	0.308372	0.253567
0.833	0.142798	0.244469	0.308058	0.252644
0.834	0.142733	0.244922	0.308311	0.25278
0.835	0.142609	0.244928	0.308717	0.25269
0.836	0.142543	0.244485	0.30808	0.252158
0.837	0.142817	0.244839	0.308352	0.252738
0.838	0.14273	0.245106	0.308191	0.252773
0.839	0.142654	0.244467	0.307936	0.252871
0.84	0.142675	0.243475	0.307335	0.252751
0.841	0.142715	0.244404	0.30704	0.252684
0.842	0.14275	0.245265	0.307553	0.252883
0.843	0.142815	0.244021	0.307423	0.252606
0.844	0.142649	0.243281	0.306629	0.25228
0.845	0.142607	0.243272	0.306278	0.252833
0.846	0.142613	0.243034	0.306466	0.252285
0.847	0.142569	0.244199	0.306484	0.252418
0.848	0.142549	0.243461	0.306093	0.251812
0.849	0.142507	0.243464	0.306468	0.252441
0.85	0.142616	0.244163	0.306274	0.251829
0.851	0.142361	0.244412	0.306601	0.251797
0.852	0.142096	0.245043	0.306245	0.252019
0.853	0.142692	0.244311	0.306181	0.251814
0.854	0.142758	0.243005	0.305842	0.252361
0.855	0.142536	0.243742	0.305363	0.251769
0.856	0.142263	0.244468	0.305606	0.25198
0.857	0.142204	0.243296	0.305413	0.251967
0.858	0.142159	0.24348	0.305652	0.252516
0.859	0.142481	0.244174	0.305727	0.252949
0.86	0.142808	0.243288	0.3054	0.252299
0.861	0.142717	0.243463	0.305095	0.252101
0.862	0.142648	0.243465	0.305045	0.251982
0.863	0.142355	0.244493	0.305276	0.252067
0.864	0.142744	0.244693	0.304807	0.252107
0.865	0.142651	0.243569	0.304149	0.252344
0.866	0.142312	0.243049	0.304549	0.252084
0.867	0.142531	0.244121	0.304508	0.251687
0.868	0.142281	0.244136	0.304439	0.251814
0.869	0.142362	0.243097	0.303984	0.251596
0.87	0.142643	0.24327	0.304205	0.251703
0.871	0.142191	0.243417	0.304048	0.251974
0.872	0.142576	0.242824	0.30412	0.252048
0.873	0.142692	0.243061	0.303792	0.252112
0.874	0.142413	0.243092	0.304009	0.252123
0.875	0.142793	0.243102	0.304106	0.252336
0.876	0.142495	0.243235	0.30406	0.252603
0.877	0.142379	0.243262	0.303156	0.252625
0.878	0.142816	0.242149	0.303347	0.251701
0.879	0.142813	0.241982	0.303558	0.251095
0.88	0.142399	0.241513	0.303288	0.25179
0.881	0.142568	0.241449	0.302532	0.251282
0.882	0.142677	0.242508	0.302674	0.251794
0.883	0.14259	0.242791	0.302561	0.251546
0.884	0.142739	0.242687	0.302568	0.251694
0.885	0.142864	0.242636	0.30274	0.251655
0.886	0.142751	0.242871	0.302732	0.251705
0.887	0.142761	0.242882	0.302307	0.251628
0.888	0.142489	0.242771	0.302116	0.251236
0.889	0.142645	0.242717	0.301185	0.25172
0.89	0.142495	0.242586	0.30167	0.251175
0.891	0.142262	0.242239	0.301666	0.250751
0.892	0.142484	0.24205	0.301275	0.250741
0.893	0.142579	0.24222	0.30168	0.250818
0.894	0.142875	0.24204	0.301451	0.250724
0.895	0.142722	0.24205	0.301533	0.250929
0.896	0.142537	0.241978	0.301004	0.250959
0.897	0.142922	0.241579	0.300954	0.250566
0.898	0.142447	0.241969	0.300657	0.250706
0.899	0.142574	0.241971	0.300656	0.250543
0.9	0.142545	0.242111	0.300655	0.250607
0.901	0.142687	0.242042	0.300552	0.251191
0.902	0.142442	0.241498	0.300716	0.250734
0.903	0.142711	0.241529	0.300699	0.250625
0.904	0.14227	0.241336	0.300495	0.250636
0.905	0.142299	0.2413	0.300432	0.250429
0.906	0.1425	0.241643	0.300553	0.250717
0.907	0.142352	0.241673	0.300313	0.250588
0.908	0.142331	0.241728	0.300639	0.250614
0.909	0.142341	0.241568	0.300004	0.250524
0.91	0.142492	0.241444	0.299959	0.250607
0.911	0.142251	0.241211	0.300023	0.250113
0.912	0.142444	0.241525	0.299875	0.250577
0.913	0.142176	0.241281	0.30033	0.250602
0.914	0.142464	0.241257	0.299847	0.250852
0.915	0.141938	0.241132	0.29994	0.251106
0.916	0.142192	0.241154	0.300023	0.250917
0.917	0.142206	0.241323	0.299936	0.25051
0.918	0.142064	0.240871	0.299825	0.25027
0.919	0.141846	0.241293	0.299605	0.250473
0.92	0.14189	0.2411	0.299047	0.250236
0.921	0.141852	0.241281	0.29891	0.250238
0.922	0.141782	0.24089	0.298777	0.250816
0.923	0.141951	0.240839	0.298966	0.250266
0.924	0.141673	0.240809	0.299038	0.250152
0.925	0.142031	0.240606	0.298959	0.249986
0.926	0.141728	0.24049	0.298723	0.250131
0.927	0.141837	0.240762	0.29851	0.250257
0.928	0.141912	0.240599	0.298502	0.250138
0.929	0.141707	0.240322	0.298474	0.250391
0.93	0.142098	0.240361	0.298441	0.250307
0.931	0.141785	0.240709	0.298319	0.250371
0.932	0.141831	0.240217	0.298544	0.250204
0.933	0.141666	0.240507	0.298605	0.2501
0.934	0.141892	0.240458	0.298492	0.250009
0.935	0.14157	0.24045	0.298152	0.25032
0.936	0.141801	0.240568	0.298213	0.250215
0.937	0.142185	0.240727	0.297896	0.249937
0.938	0.141567	0.240788	0.298021	0.24997
0.939	0.141508	0.240198	0.298091	0.250104
0.94	0.141788	0.240261	0.298103	0.249853
0.941	0.141775	0.240395	0.298354	0.249757
0.942	0.142137	0.240047	0.298252	0.249963
0.943	0.141447	0.240011	0.297951	0.249847
0.944	0.141539	0.23958	0.297589	0.249675
0.945	0.141547	0.240145	0.297526	0.250126
0.946	0.141398	0.239903	0.297704	0.249932
0.947	0.14148	0.24009	0.297683	0.249867
0.948	0.141553	0.239679	0.297591	0.250092
0.949	0.141491	0.240113	0.297607	0.249804
0.95	0.141611	0.240072	0.297665	0.250071
0.951	0.141661	0.239918	0.29705	0.250108
0.952	0.141582	0.239888	0.296956	0.249752
0.953	0.141684	0.239733	0.297162	0.249915
0.954	0.141399	0.239988	0.2972	0.250132
0.955	0.141576	0.240061	0.297132	0.249531
0.956	0.141649	0.239847	0.296437	0.249359
0.957	0.141698	0.239761	0.296231	0.249775
0.958	0.141789	0.239842	0.296881	0.249607
0.959	0.141584	0.239698	0.296279	0.249764
0.96	0.141772	0.240025	0.296082	0.249648
0.961	0.141549	0.239667	0.296343	0.249503
0.962	0.141679	0.239945	0.296332	0.250028
0.963	0.141551	0.239731	0.296364	0.249558
0.964	0.141605	0.23994	0.296343	0.24961
0.965	0.141627	0.239707	0.296117	0.249659
0.966	0.141636	0.239917	0.296246	0.249748
0.967	0.141643	0.239567	0.29626	0.249393
0.968	0.141449	0.239994	0.295592	0.249946
0.969	0.141321	0.239584	0.295522	0.249944
0.97	0.141373	0.239981	0.295374	0.250116
0.971	0.141584	0.239859	0.295153	0.249726
0.972	0.141373	0.239538	0.295539	0.249048
0.973	0.14159	0.239482	0.295677	0.248994
0.974	0.141634	0.240109	0.295707	0.24888
0.975	0.141679	0.239725	0.295746	0.249246
0.976	0.141752	0.239735	0.295401	0.24946
0.977	0.141823	0.239759	0.29486	0.249056
0.978	0.141838	0.2395	0.294856	0.249509
0.979	0.141994	0.239756	0.294888	0.249246
0.98	0.141686	0.239164	0.294895	0.249196
0.981	0.141748	0.239943	0.294432	0.249028
0.982	0.141689	0.239291	0.294244	0.249244
0.983	0.141539	0.239648	0.294134	0.249095
0.984	0.141392	0.239155	0.294503	0.249042
0.985	0.141477	0.239756	0.293911	0.249021
0.986	0.141614	0.239079	0.293958	0.249102
0.987	0.141537	0.239514	0.293993	0.248807
0.988	0.141451	0.240012	0.294004	0.248941
0.989	0.141522	0.239442	0.294068	0.248897
0.99	0.141422	0.239881	0.294214	0.248879
0.991	0.141271	0.2395	0.293874	0.248779
0.992	0.141316	0.239767	0.294228	0.248736
0.993	0.141252	0.239407	0.293424	0.248829
0.994	0.141087	0.239345	0.293534	0.248871
0.995	0.141452	0.239575	0.293308	0.248442
0.996	0.140876	0.239111	0.293412	0.248037
0.997	0.14118	0.23937	0.293196	0.247687
0.998	0.141547	0.239893	0.293412	0.248102
0.999	0.141278	0.241131	0.296089	0.249779
1	0.144359	0.205777	0.252103	0.218364
