# Supplementary material for: The roles of contact conformity, temperature and displacement amplitude on the lubricated fretting wear of a steel-on-steel contact
Source: R Soc Open Sci. 2016 Oct 19;3(10):150637. doi: 10.1098/rsos.150637 (PMC5095370; doi:10.1098/rsos.150637)
Supplement: Fig-13a [file rsos150637supp5.xlsx]

## Sheet: Fig-16a
Figure 16a
Temperature / ˚C	Transfer rate / 10^(-5) mm^3 N^(-1) m^(-1)	Wear rate / 10^(-5) mm^3 N^(-1) m^(-1)	V+ / mm^3	V- / mm^3	Sliding Amp / microns
23	0.0175427	0.0959153	0.00947269	0.00173253	98.761
85	0.0453148	0.294529	0.0290289	0.00446624	98.5604
150	0.00700432	0.574355	0.056093	0.00068406	97.6625
230	0.0256255	0.232211	0.0226953	0.00250453	97.7358
