# Supplementary material for: The roles of contact conformity, temperature and displacement amplitude on the lubricated fretting wear of a steel-on-steel contact
Source: R Soc Open Sci. 2016 Oct 19;3(10):150637. doi: 10.1098/rsos.150637 (PMC5095370; doi:10.1098/rsos.150637)
Supplement: Fig-16a [file rsos150637supp7.xlsx]

## Sheet: Fig-19a
Figure 19a
Temperature / ˚C	Transfer rate / 10^(-5) mm^3 N^(-1) m^(-1)	Wear rate / 10^(-5) mm^3 N^(-1) m^(-1)	V+ / mm^3	V- / mm^3	Sliding Amp / microns
22	1.04377	1.45221	0.0243449	0.0174978	16.764
85	0.976072	0.567549	0.0120743	0.0207654	21.2745
150	0.133815	0.391554	0.00899389	0.00307369	22.9697
230	0.0833338	0.322532	0.0074381	0.00192181	23.0616
