# Supplementary material for: The roles of contact conformity, temperature and displacement amplitude on the lubricated fretting wear of a steel-on-steel contact
Source: R Soc Open Sci. 2016 Oct 19;3(10):150637. doi: 10.1098/rsos.150637 (PMC5095370; doi:10.1098/rsos.150637)
Supplement: Fig-16b [file rsos150637supp8.xlsx]

## Sheet: Fig-19b
Figure 19b
Cycles / 10^5	Tempearture / ˚C
	Amb	85	150	230
	COF
0	0.0883146	0.125896	0.118909	0.0207626
0.001	0.236576	0.31664	0.268336	0.0166299
0.002	0.181486	0.217367	0.162152	0.0101294
0.003	0.17005	0.168583	0.171891	0.159857
0.004	0.187815	0.161893	0.182594	0.222027
0.005	0.215301	0.165516	0.18925	0.202741
0.006	0.231207	0.170173	0.194915	0.21296
0.007	0.210303	0.174235	0.199867	0.2182
0.008	0.189423	0.176263	0.206012	0.220649
0.009	0.205598	0.185734	0.206121	0.222661
0.01	0.231201	0.207643	0.209095	0.22744
0.011	0.253599	0.190534	0.214943	0.233047
0.012	0.237515	0.191745	0.220043	0.23788
0.013	0.212862	0.192787	0.222938	0.242782
0.014	0.208471	0.195702	0.227607	0.247827
0.015	0.223018	0.199345	0.230167	0.253141
0.016	0.292732	0.199807	0.235084	0.257011
0.017	0.334473	0.198163	0.239378	0.259138
0.018	0.357238	0.198948	0.245178	0.262744
0.019	0.347342	0.201809	0.244772	0.267539
0.02	0.342415	0.208971	0.254902	0.269014
0.021	0.349829	0.21297	0.235908	0.278205
0.022	0.331488	0.216186	0.231567	0.279553
0.023	0.340128	0.226379	0.240933	0.283042
0.024	0.31972	0.215062	0.249423	0.282623
0.025	0.284382	0.214628	0.255509	0.28962
0.026	0.26489	0.216957	0.256392	0.28694
0.027	0.255903	0.218521	0.256883	0.293109
0.028	0.251025	0.220484	0.260432	0.293344
0.029	0.249221	0.222041	0.261952	0.296852
0.03	0.249429	0.223924	0.262692	0.301827
0.031	0.247834	0.224055	0.265261	0.303486
0.032	0.245085	0.223737	0.264905	0.30525
0.033	0.246126	0.225289	0.266574	0.309293
0.034	0.250371	0.225647	0.270281	0.310863
0.035	0.245602	0.227539	0.268434	0.316225
0.036	0.243635	0.228283	0.270347	0.316869
0.037	0.243272	0.228676	0.273223	0.316346
0.038	0.242941	0.229769	0.271346	0.316336
0.039	0.242439	0.229926	0.274482	0.318767
0.04	0.24358	0.238057	0.276083	0.317021
0.041	0.243811	0.317357	0.275726	0.321362
0.042	0.244532	0.423043	0.276199	0.322558
0.043	0.24628	0.517042	0.279846	0.325215
0.044	0.248428	0.601068	0.276342	0.324094
0.045	0.24974	0.627282	0.278988	0.325429
0.046	0.251739	0.426057	0.282848	0.328196
0.047	0.252126	0.280632	0.281851	0.327523
0.048	0.252142	0.267387	0.284077	0.329762
0.049	0.252445	0.270617	0.284557	0.330972
0.05	0.252297	0.274311	0.285106	0.33301
0.051	0.251893	0.275201	0.287358	0.330339
0.052	0.254328	0.276322	0.286759	0.330381
0.053	0.25686	0.277327	0.289344	0.332779
0.054	0.264101	0.279066	0.291841	0.333482
0.055	0.276406	0.279389	0.289266	0.330104
0.056	0.293259	0.279753	0.291773	0.329219
0.057	0.295566	0.280599	0.291715	0.336261
0.058	0.290916	0.281659	0.296325	0.332761
0.059	0.287346	0.283658	0.292715	0.330339
0.06	0.278213	0.282861	0.291821	0.33562
0.061	0.269291	0.284273	0.295586	0.333927
0.062	0.265348	0.285239	0.29534	0.334954
0.063	0.266541	0.282432	0.297077	0.334366
0.064	0.266551	0.280563	0.295871	0.337209
0.065	0.266092	0.280946	0.29652	0.333697
0.066	0.268157	0.282598	0.298499	0.335324
0.067	0.298167	0.28297	0.297998	0.338991
0.068	0.336198	0.283785	0.299024	0.335514
0.069	0.34463	0.283814	0.30095	0.334452
0.07	0.339147	0.282558	0.299179	0.337301
0.071	0.356747	0.283944	0.301766	0.337389
0.072	0.397369	0.284014	0.300814	0.333694
0.073	0.42415	0.282702	0.302451	0.334885
0.074	0.428301	0.282523	0.302958	0.339933
0.075	0.420446	0.283272	0.303492	0.339439
0.076	0.434194	0.284242	0.305183	0.335176
0.077	0.458792	0.282882	0.303444	0.334193
0.078	0.486897	0.281445	0.30626	0.336111
0.079	0.486704	0.281333	0.305492	0.333492
0.08	0.471312	0.282188	0.30582	0.331205
0.081	0.467188	0.282227	0.306892	0.334185
0.082	0.472785	0.283214	0.305287	0.33921
0.083	0.469257	0.283845	0.30526	0.338309
0.084	0.460072	0.284164	0.309253	0.335166
0.085	0.452607	0.284973	0.302046	0.336726
0.086	0.451379	0.28674	0.305618	0.335246
0.087	0.449911	0.287794	0.308212	0.337177
0.088	0.447742	0.287718	0.30803	0.335397
0.089	0.44565	0.28908	0.311144	0.333355
0.09	0.439151	0.29035	0.310619	0.335404
0.091	0.422789	0.29018	0.307258	0.334463
0.092	0.419618	0.290022	0.309593	0.333064
0.093	0.418892	0.289625	0.309165	0.334883
0.094	0.424704	0.288519	0.311301	0.337545
0.095	0.425742	0.289048	0.310377	0.334938
0.096	0.4331	0.286447	0.311774	0.334256
0.097	0.433441	0.285806	0.311231	0.335136
0.098	0.430618	0.2859	0.311612	0.333691
0.099	0.431303	0.28562	0.312751	0.334641
0.1	0.431957	0.286398	0.313212	0.336694
0.101	0.435141	0.28704	0.312674	0.334676
0.102	0.443881	0.286294	0.312935	0.334629
0.103	0.444251	0.285675	0.311962	0.333063
0.104	0.419275	0.286004	0.313459	0.33495
0.105	0.411037	0.286183	0.314194	0.333915
0.106	0.415059	0.284432	0.313504	0.333712
0.107	0.418742	0.285687	0.315796	0.334005
0.108	0.426948	0.286272	0.314107	0.335842
0.109	0.435272	0.285622	0.314397	0.332647
0.11	0.446315	0.287837	0.315743	0.331827
0.111	0.447139	0.288196	0.315912	0.331345
0.112	0.444599	0.287809	0.316857	0.331485
0.113	0.451669	0.29011	0.315708	0.334196
0.114	0.450624	0.289602	0.316667	0.333288
0.115	0.449456	0.288447	0.317573	0.329647
0.116	0.440566	0.291032	0.317407	0.332057
0.117	0.425016	0.288181	0.3184	0.331084
0.118	0.413821	0.286973	0.316736	0.331481
0.119	0.402472	0.288161	0.317837	0.335256
0.12	0.396012	0.286584	0.319342	0.331625
0.121	0.390572	0.286219	0.317296	0.330701
0.122	0.38967	0.287596	0.319112	0.329787
0.123	0.390561	0.28874	0.318718	0.331585
0.124	0.389346	0.289269	0.320533	0.327579
0.125	0.39297	0.287024	0.319135	0.328929
0.126	0.399388	0.287899	0.320949	0.32896
0.127	0.400812	0.290442	0.320716	0.328531
0.128	0.404706	0.291182	0.319643	0.330436
0.129	0.401494	0.289122	0.318191	0.327206
0.13	0.398318	0.287058	0.321276	0.328639
0.131	0.403113	0.290413	0.320599	0.327512
0.132	0.408366	0.293277	0.32154	0.326103
0.133	0.412306	0.293181	0.322524	0.326728
0.134	0.423908	0.289678	0.322378	0.32711
0.135	0.425013	0.287735	0.32229	0.324769
0.136	0.423215	0.291251	0.32159	0.324189
0.137	0.409242	0.291913	0.323388	0.325683
0.138	0.398756	0.29227	0.323174	0.326456
0.139	0.392325	0.291845	0.321685	0.326588
0.14	0.391469	0.293715	0.321965	0.325378
0.141	0.39725	0.293537	0.322842	0.325337
0.142	0.402532	0.294001	0.322038	0.324112
0.143	0.405794	0.292211	0.323256	0.323436
0.144	0.404026	0.291387	0.322396	0.322462
0.145	0.410337	0.291765	0.323531	0.323578
0.146	0.413949	0.29315	0.321667	0.323248
0.147	0.4161	0.29523	0.323709	0.322741
0.148	0.421402	0.296945	0.322908	0.322874
0.149	0.420279	0.298466	0.323275	0.323463
0.15	0.42537	0.299307	0.322039	0.322896
0.151	0.426815	0.299064	0.323943	0.321849
0.152	0.430856	0.298439	0.323239	0.32072
0.153	0.430758	0.295967	0.322891	0.319426
0.154	0.424377	0.294227	0.322676	0.320329
0.155	0.419402	0.294583	0.32366	0.320674
0.156	0.410337	0.293254	0.324199	0.318721
0.157	0.406877	0.295213	0.324786	0.320273
0.158	0.407159	0.296304	0.324966	0.31812
0.159	0.413029	0.297378	0.325099	0.319114
0.16	0.41798	0.298304	0.325321	0.317492
0.161	0.426267	0.296694	0.325244	0.316553
0.162	0.435505	0.29513	0.325353	0.317097
0.163	0.438974	0.29364	0.326024	0.314711
0.164	0.437183	0.292426	0.326608	0.317045
0.165	0.440788	0.291721	0.326406	0.316235
0.166	0.445855	0.291452	0.326479	0.313598
0.167	0.452983	0.293853	0.326553	0.314703
0.168	0.451865	0.290258	0.32628	0.312394
0.169	0.451295	0.28944	0.325998	0.314007
0.17	0.474867	0.288132	0.326116	0.312048
0.171	0.490994	0.286595	0.326497	0.313914
0.172	0.498293	0.288014	0.325751	0.311367
0.173	0.500052	0.287626	0.325632	0.31146
0.174	0.49675	0.28866	0.325689	0.310424
0.175	0.500884	0.290721	0.32563	0.309853
0.176	0.50432	0.290364	0.325422	0.311672
0.177	0.51031	0.291332	0.324741	0.308974
0.178	0.512275	0.291011	0.325163	0.30838
0.179	0.50133	0.291231	0.325402	0.310131
0.18	0.50034	0.291816	0.325056	0.308213
0.181	0.509114	0.292314	0.32445	0.309574
0.182	0.509167	0.292414	0.324995	0.308232
0.183	0.507494	0.29197	0.324377	0.309666
0.184	0.503953	0.293486	0.32446	0.308865
0.185	0.508474	0.291539	0.324325	0.305806
0.186	0.514078	0.290746	0.324663	0.308081
0.187	0.516478	0.291554	0.323805	0.308321
0.188	0.516479	0.294909	0.32333	0.307328
0.189	0.50776	0.294706	0.325022	0.306748
0.19	0.488486	0.292866	0.323197	0.30572
0.191	0.476746	0.292036	0.323989	0.302784
0.192	0.468753	0.291341	0.322764	0.302371
0.193	0.465468	0.291975	0.322835	0.303923
0.194	0.464565	0.293066	0.322818	0.300041
0.195	0.466786	0.2959	0.322651	0.304302
0.196	0.472536	0.295369	0.322108	0.300166
0.197	0.476444	0.293292	0.322878	0.295669
0.198	0.476043	0.293784	0.322226	0.299393
0.199	0.474512	0.29451	0.321898	0.299788
0.2	0.471978	0.292218	0.321978	0.301176
0.201	0.472647	0.293161	0.321402	0.299866
0.202	0.471415	0.292891	0.320481	0.29981
0.203	0.469877	0.293544	0.320796	0.297225
0.204	0.470232	0.292688	0.320548	0.297457
0.205	0.469399	0.29352	0.322177	0.297035
0.206	0.467509	0.294647	0.320494	0.296037
0.207	0.455181	0.29446	0.32097	0.295444
0.208	0.453371	0.295245	0.321484	0.294574
0.209	0.459091	0.296223	0.319478	0.29399
0.21	0.459808	0.294798	0.320594	0.293496
0.211	0.460332	0.295401	0.319598	0.294893
0.212	0.45985	0.29527	0.32112	0.295701
0.213	0.45603	0.2941	0.319556	0.295733
0.214	0.454491	0.291942	0.319817	0.29452
0.215	0.451254	0.293599	0.318945	0.294745
0.216	0.446753	0.295058	0.316617	0.294713
0.217	0.443423	0.294446	0.317189	0.295326
0.218	0.442083	0.294407	0.315451	0.293921
0.219	0.440519	0.29467	0.31747	0.292963
0.22	0.436017	0.295578	0.316773	0.292746
0.221	0.437375	0.296457	0.316008	0.292526
0.222	0.437451	0.296762	0.318	0.29183
0.223	0.439208	0.295779	0.315975	0.291266
0.224	0.439478	0.296025	0.315607	0.29189
0.225	0.447176	0.295057	0.317361	0.292612
0.226	0.445745	0.299092	0.315543	0.292643
0.227	0.431967	0.299985	0.315017	0.292049
0.228	0.418575	0.298616	0.317053	0.291086
0.229	0.408895	0.29957	0.31494	0.290304
0.23	0.413844	0.303549	0.31766	0.289113
0.231	0.418009	0.297683	0.317392	0.288663
0.232	0.412225	0.29251	0.316108	0.288327
0.233	0.408536	0.292278	0.316012	0.287993
0.234	0.405474	0.294057	0.315501	0.287856
0.235	0.399786	0.293715	0.315742	0.286613
0.236	0.394168	0.2955	0.315373	0.286076
0.237	0.393795	0.295655	0.315852	0.28713
0.238	0.394849	0.297226	0.315257	0.287188
0.239	0.394765	0.295786	0.315333	0.288174
0.24	0.385167	0.295359	0.315249	0.287626
0.241	0.380502	0.294826	0.314799	0.288019
0.242	0.386067	0.295964	0.315133	0.286017
0.243	0.394153	0.294118	0.315397	0.285654
0.244	0.398681	0.294615	0.314895	0.286447
0.245	0.3993	0.294777	0.315946	0.285999
0.246	0.399795	0.291039	0.315528	0.286221
0.247	0.401539	0.294621	0.3153	0.28484
0.248	0.403859	0.296035	0.315892	0.28627
0.249	0.406711	0.294009	0.315656	0.284841
0.25	0.40913	0.295231	0.315	0.283603
0.251	0.410308	0.294094	0.315513	0.284192
0.252	0.408911	0.295325	0.315014	0.286549
0.253	0.400918	0.295908	0.314838	0.28446
0.254	0.393581	0.295934	0.315209	0.282956
0.255	0.388226	0.295588	0.314201	0.284271
0.256	0.391299	0.296374	0.314182	0.283645
0.257	0.397036	0.295714	0.313764	0.286004
0.258	0.403476	0.294377	0.314117	0.283531
0.259	0.402972	0.294793	0.314125	0.286969
0.26	0.402768	0.296253	0.313792	0.28394
0.261	0.408569	0.296922	0.314329	0.283224
0.262	0.413982	0.297141	0.312835	0.284094
0.263	0.417721	0.295767	0.313849	0.285737
0.264	0.419181	0.296598	0.313005	0.283106
0.265	0.415821	0.2965	0.3137	0.28138
0.266	0.415003	0.29747	0.312804	0.281686
0.267	0.414531	0.296344	0.313168	0.281402
0.268	0.416264	0.296786	0.312605	0.280584
0.269	0.418161	0.295846	0.312066	0.279366
0.27	0.4134	0.296664	0.312359	0.282009
0.271	0.409517	0.296587	0.31437	0.281795
0.272	0.40605	0.298178	0.309782	0.280187
0.273	0.399198	0.29853	0.309832	0.278428
0.274	0.397353	0.298846	0.31461	0.278938
0.275	0.401293	0.299249	0.312337	0.280027
0.276	0.400735	0.299744	0.312215	0.278864
0.277	0.397859	0.299779	0.311059	0.280262
0.278	0.39308	0.299923	0.312429	0.28007
0.279	0.386473	0.300218	0.310312	0.279719
0.28	0.38116	0.300677	0.312017	0.277849
0.281	0.384466	0.301101	0.311214	0.279917
0.282	0.390807	0.301499	0.311366	0.278492
0.283	0.386459	0.300602	0.311011	0.279724
0.284	0.387468	0.300064	0.310887	0.276765
0.285	0.394114	0.29931	0.309991	0.276856
0.286	0.403927	0.29851	0.310067	0.275582
0.287	0.40718	0.297677	0.309985	0.276551
0.288	0.405057	0.299404	0.309531	0.277333
0.289	0.408652	0.299712	0.310073	0.275227
0.29	0.413307	0.299746	0.310258	0.276536
0.291	0.418465	0.299917	0.309491	0.278144
0.292	0.420044	0.300541	0.309643	0.277574
0.293	0.418151	0.300679	0.309673	0.276136
0.294	0.41405	0.300834	0.309797	0.276631
0.295	0.409913	0.301367	0.309065	0.273804
0.296	0.412965	0.301247	0.308628	0.273751
0.297	0.427611	0.301615	0.30823	0.27456
0.298	0.443747	0.301804	0.308444	0.273864
0.299	0.466522	0.301863	0.308453	0.273169
0.3	0.50231	0.303662	0.308061	0.273877
0.301	0.514375	0.301987	0.309064	0.27286
0.302	0.517999	0.300647	0.307993	0.273088
0.303	0.532665	0.300037	0.308066	0.273949
0.304	0.531929	0.300477	0.308541	0.274256
0.305	0.536527	0.301037	0.308438	0.275311
0.306	0.55208	0.301686	0.308402	0.273951
0.307	0.57709	0.302458	0.306465	0.27375
0.308	0.588052	0.303156	0.304784	0.275022
0.309	0.608435	0.303652	0.308238	0.273595
0.31	0.622582	0.303507	0.308271	0.274065
0.311	0.631679	0.304131	0.307377	0.27279
0.312	0.625561	0.304211	0.307726	0.273174
0.313	0.628901	0.304731	0.309193	0.272701
0.314	0.637342	0.304455	0.308196	0.272583
0.315	0.646879	0.304305	0.307945	0.273052
0.316	0.65455	0.304879	0.30843	0.272773
0.317	0.648239	0.30475	0.30848	0.273483
0.318	0.640245	0.304735	0.306615	0.272676
0.319	0.625232	0.304613	0.305413	0.272617
0.32	0.613122	0.304711	0.308016	0.272758
0.321	0.575741	0.304471	0.308719	0.272713
0.322	0.513031	0.304562	0.30912	0.272812
0.323	0.48337	0.304961	0.30696	0.272162
0.324	0.477927	0.304692	0.306342	0.271898
0.325	0.470857	0.305252	0.302597	0.27232
0.326	0.459999	0.305023	0.303528	0.271804
0.327	0.445202	0.30451	0.306049	0.271704
0.328	0.432708	0.304169	0.304318	0.271273
0.329	0.429674	0.304468	0.303714	0.271055
0.33	0.427684	0.304123	0.305097	0.270847
0.331	0.426946	0.303911	0.304289	0.271755
0.332	0.425196	0.303351	0.303566	0.271233
0.333	0.424121	0.302873	0.305376	0.270629
0.334	0.420961	0.302411	0.303871	0.271121
0.335	0.412456	0.301836	0.303694	0.270395
0.336	0.404132	0.302435	0.303105	0.269696
0.337	0.397532	0.302827	0.304367	0.268997
0.338	0.393535	0.30264	0.304689	0.269017
0.339	0.391692	0.303487	0.303223	0.26846
0.34	0.391441	0.302929	0.304259	0.267928
0.341	0.391493	0.303143	0.305004	0.268471
0.342	0.390004	0.302839	0.30365	0.268411
0.343	0.388212	0.30271	0.305076	0.268453
0.344	0.386175	0.301652	0.303095	0.26794
0.345	0.383766	0.3021	0.304145	0.268203
0.346	0.38068	0.302579	0.301191	0.268267
0.347	0.379321	0.302626	0.305608	0.266695
0.348	0.377036	0.300911	0.30457	0.268273
0.349	0.375158	0.301886	0.302365	0.266877
0.35	0.372181	0.302069	0.305094	0.268314
0.351	0.372299	0.302314	0.301325	0.267184
0.352	0.369895	0.303134	0.299931	0.267655
0.353	0.367848	0.30323	0.302063	0.265572
0.354	0.366854	0.302308	0.302017	0.265846
0.355	0.366364	0.301735	0.303317	0.265482
0.356	0.364688	0.301185	0.303718	0.268003
0.357	0.360807	0.301764	0.304369	0.266983
0.358	0.358602	0.301948	0.304681	0.268112
0.359	0.357182	0.301623	0.304535	0.268139
0.36	0.355732	0.302125	0.304145	0.268155
0.361	0.355894	0.300834	0.302618	0.267374
0.362	0.356433	0.301882	0.303349	0.266858
0.363	0.356232	0.302268	0.302986	0.266591
0.364	0.356566	0.301566	0.294204	0.266701
0.365	0.356358	0.302816	0.291771	0.26613
0.366	0.356542	0.302878	0.297664	0.265497
0.367	0.356068	0.303292	0.304118	0.265053
0.368	0.356316	0.302414	0.301217	0.265188
0.369	0.355964	0.301789	0.295864	0.264833
0.37	0.355571	0.300253	0.294017	0.265027
0.371	0.355423	0.296827	0.293155	0.264695
0.372	0.35534	0.296992	0.293482	0.265119
0.373	0.355038	0.297478	0.295862	0.26494
0.374	0.354691	0.296933	0.297877	0.264947
0.375	0.354096	0.299004	0.297622	0.265096
0.376	0.353021	0.3	0.296786	0.266584
0.377	0.351004	0.29792	0.298969	0.265306
0.378	0.34839	0.295648	0.299587	0.264404
0.379	0.345496	0.301327	0.302464	0.265702
0.38	0.344756	0.30083	0.300574	0.265665
0.381	0.343107	0.297381	0.29122	0.262908
0.382	0.342143	0.297851	0.298695	0.265181
0.383	0.341431	0.297982	0.294404	0.264711
0.384	0.340721	0.298457	0.294823	0.264774
0.385	0.339733	0.30011	0.29182	0.263555
0.386	0.339075	0.299902	0.294576	0.2639
0.387	0.338866	0.299815	0.295555	0.265213
0.388	0.33775	0.300168	0.29351	0.263293
0.389	0.337642	0.299375	0.293099	0.26489
0.39	0.336084	0.297937	0.293172	0.264773
0.391	0.33509	0.300527	0.293938	0.264059
0.392	0.335356	0.298239	0.2939	0.2645
0.393	0.33569	0.299965	0.292064	0.263738
0.394	0.335252	0.300284	0.292697	0.264567
0.395	0.335306	0.297977	0.29567	0.264344
0.396	0.334443	0.302483	0.291438	0.262224
0.397	0.334449	0.298949	0.291193	0.262656
0.398	0.333861	0.303889	0.292597	0.262506
0.399	0.33368	0.302247	0.292956	0.261133
0.4	0.333371	0.302066	0.290616	0.260913
0.401	0.333215	0.303944	0.292215	0.26292
0.402	0.333169	0.303286	0.291909	0.261101
0.403	0.33312	0.303186	0.291917	0.261897
0.404	0.333157	0.30305	0.290665	0.263151
0.405	0.332073	0.303245	0.292103	0.26167
0.406	0.332107	0.303802	0.290942	0.259875
0.407	0.331145	0.302142	0.291369	0.263307
0.408	0.330827	0.303466	0.291033	0.264211
0.409	0.330323	0.303982	0.290512	0.260313
0.41	0.330097	0.302767	0.29164	0.2624
0.411	0.330137	0.30273	0.290387	0.259638
0.412	0.330212	0.305374	0.29079	0.26246
0.413	0.330371	0.303205	0.291067	0.260482
0.414	0.329638	0.303914	0.290435	0.261809
0.415	0.330307	0.304117	0.290196	0.260578
0.416	0.329395	0.304987	0.291576	0.263567
0.417	0.329306	0.301373	0.289499	0.262081
0.418	0.330068	0.303565	0.290721	0.262218
0.419	0.330152	0.308817	0.289612	0.263345
0.42	0.330076	0.306989	0.290629	0.262494
0.421	0.330141	0.300803	0.288875	0.262933
0.422	0.32914	0.308109	0.290121	0.262519
0.423	0.329031	0.306282	0.288548	0.261494
0.424	0.329268	0.306739	0.290705	0.258898
0.425	0.328956	0.305988	0.288627	0.259529
0.426	0.328657	0.305864	0.288432	0.260124
0.427	0.32977	0.301186	0.289491	0.259657
0.428	0.328111	0.302731	0.287935	0.260815
0.429	0.328047	0.302952	0.289513	0.263826
0.43	0.329848	0.303063	0.289386	0.261595
0.431	0.327919	0.298746	0.288515	0.260188
0.432	0.328957	0.302133	0.289009	0.259813
0.433	0.330144	0.308098	0.287569	0.26115
0.434	0.327984	0.301466	0.288419	0.25993
0.435	0.329395	0.306492	0.28793	0.259928
0.436	0.329292	0.303295	0.287637	0.259899
0.437	0.328511	0.300819	0.288345	0.259962
0.438	0.328086	0.307947	0.287992	0.261246
0.439	0.328016	0.304922	0.288763	0.260111
0.44	0.32773	0.298069	0.287559	0.259722
0.441	0.328783	0.302391	0.28879	0.259189
0.442	0.327715	0.304177	0.28648	0.255878
0.443	0.327337	0.303162	0.288389	0.258908
0.444	0.326361	0.307561	0.287318	0.262052
0.445	0.32622	0.30808	0.288031	0.263547
0.446	0.327628	0.305285	0.287119	0.26098
0.447	0.326429	0.304788	0.287072	0.259844
0.448	0.326572	0.302644	0.286946	0.261051
0.449	0.326889	0.300947	0.285881	0.261156
0.45	0.326686	0.301198	0.286835	0.26159
0.451	0.326427	0.303644	0.286608	0.262083
0.452	0.326911	0.306647	0.286078	0.261609
0.453	0.32576	0.305116	0.286573	0.260616
0.454	0.325059	0.29967	0.286329	0.257104
0.455	0.326083	0.306692	0.286427	0.259239
0.456	0.325563	0.306217	0.285967	0.259227
0.457	0.325963	0.302292	0.286153	0.261807
0.458	0.325651	0.297574	0.285982	0.261202
0.459	0.325437	0.298195	0.286567	0.261218
0.46	0.325547	0.307142	0.285738	0.26039
0.461	0.325142	0.305728	0.285965	0.259743
0.462	0.325309	0.30526	0.28568	0.261662
0.463	0.325378	0.3054	0.285367	0.259204
0.464	0.325005	0.303586	0.285413	0.259263
0.465	0.325495	0.297856	0.285613	0.260493
0.466	0.325039	0.297546	0.285092	0.258789
0.467	0.324881	0.305385	0.285145	0.260723
0.468	0.325148	0.303101	0.285382	0.260094
0.469	0.324391	0.302847	0.284627	0.258386
0.47	0.325164	0.300396	0.285472	0.260031
0.471	0.324542	0.300757	0.284609	0.259695
0.472	0.324673	0.300912	0.28528	0.260603
0.473	0.324401	0.303684	0.283742	0.258732
0.474	0.324789	0.298376	0.285041	0.26088
0.475	0.324769	0.297252	0.2839	0.260806
0.476	0.324414	0.306077	0.28475	0.260083
0.477	0.324429	0.298347	0.284446	0.258125
0.478	0.324253	0.301301	0.284004	0.261774
0.479	0.32425	0.301214	0.283942	0.258772
0.48	0.324359	0.301583	0.284471	0.258554
0.481	0.324053	0.295258	0.284218	0.261843
0.482	0.323651	0.298617	0.285015	0.262018
0.483	0.323414	0.30312	0.283646	0.258212
0.484	0.323286	0.299597	0.28348	0.257019
0.485	0.322967	0.300405	0.285378	0.259073
0.486	0.322775	0.300956	0.283131	0.260848
0.487	0.322652	0.299135	0.283599	0.260063
0.488	0.322513	0.299404	0.283836	0.256616
0.489	0.322439	0.301379	0.28196	0.256273
0.49	0.322752	0.298065	0.283587	0.259068
0.491	0.322762	0.297917	0.28252	0.257812
0.492	0.323208	0.298395	0.284137	0.259082
0.493	0.322959	0.301947	0.282443	0.256319
0.494	0.322728	0.297522	0.283851	0.259108
0.495	0.322874	0.296876	0.282975	0.258271
0.496	0.322823	0.300557	0.282793	0.257879
0.497	0.322851	0.300185	0.284526	0.257301
0.498	0.323108	0.300903	0.279406	0.256384
0.499	0.32296	0.296208	0.285951	0.256001
0.5	0.322753	0.299942	0.288164	0.259247
0.501	0.322948	0.297416	0.288122	0.255854
0.502	0.322823	0.293634	0.286434	0.256465
0.503	0.322609	0.299493	0.27618	0.25779
0.504	0.32247	0.300905	0.277637	0.256854
0.505	0.32239	0.296547	0.285409	0.257763
0.506	0.322488	0.300671	0.282268	0.257048
0.507	0.321935	0.299692	0.281841	0.257694
0.508	0.321785	0.299839	0.279567	0.258944
0.509	0.321834	0.294552	0.27989	0.258869
0.51	0.321501	0.300917	0.280451	0.256346
0.511	0.321499	0.301623	0.282669	0.258815
0.512	0.32142	0.296348	0.279978	0.257544
0.513	0.320957	0.298144	0.279984	0.256839
0.514	0.321193	0.30209	0.280101	0.256069
0.515	0.321414	0.295786	0.28392	0.255368
0.516	0.321444	0.296566	0.275807	0.256631
0.517	0.321173	0.29408	0.282195	0.255996
0.518	0.320943	0.299495	0.280944	0.256814
0.519	0.320518	0.294782	0.272351	0.25519
0.52	0.320345	0.291768	0.270856	0.258329
0.521	0.320149	0.298977	0.277021	0.253456
0.522	0.32003	0.294456	0.28372	0.256372
0.523	0.319755	0.293825	0.281411	0.254098
0.524	0.319591	0.294118	0.278659	0.255472
0.525	0.319565	0.297298	0.278818	0.255929
0.526	0.319998	0.295148	0.281056	0.254838
0.527	0.319335	0.294155	0.275956	0.253696
0.528	0.320089	0.294054	0.281617	0.255023
0.529	0.31994	0.293503	0.275656	0.252755
0.53	0.318301	0.293295	0.277994	0.256219
0.531	0.320257	0.293857	0.277917	0.255073
0.532	0.319295	0.293951	0.276626	0.254967
0.533	0.318825	0.294697	0.278274	0.255904
0.534	0.318992	0.294318	0.276919	0.255384
0.535	0.318158	0.294564	0.276948	0.255013
0.536	0.319542	0.293442	0.279565	0.254299
0.537	0.319392	0.294218	0.277499	0.25437
0.538	0.318327	0.293798	0.276542	0.255398
0.539	0.319024	0.293859	0.278416	0.254617
0.54	0.319033	0.294336	0.276688	0.255214
0.541	0.319037	0.293884	0.276306	0.254236
0.542	0.318883	0.293796	0.278045	0.256183
0.543	0.3195	0.293865	0.275985	0.251959
0.544	0.319347	0.293528	0.277185	0.253434
0.545	0.318573	0.293101	0.276154	0.253887
0.546	0.319362	0.292217	0.278238	0.257918
0.547	0.319763	0.293715	0.27601	0.256913
0.548	0.318273	0.292482	0.276905	0.256715
0.549	0.317774	0.292988	0.276181	0.253174
0.55	0.319961	0.292839	0.275763	0.253018
0.551	0.318984	0.29196	0.27563	0.253662
0.552	0.318298	0.293713	0.27538	0.254114
0.553	0.318651	0.292351	0.276033	0.257267
0.554	0.318332	0.291961	0.275652	0.257997
0.555	0.318587	0.293294	0.275368	0.254858
0.556	0.318407	0.293293	0.276198	0.255273
0.557	0.317352	0.291693	0.277113	0.255582
0.558	0.318252	0.292506	0.275964	0.255827
0.559	0.319037	0.295039	0.275553	0.253167
0.56	0.317677	0.292367	0.274796	0.251495
0.561	0.318536	0.292562	0.274733	0.252314
0.562	0.318165	0.293632	0.27449	0.254426
0.563	0.317642	0.294158	0.274067	0.255208
0.564	0.317934	0.291962	0.273908	0.256908
0.565	0.31806	0.292805	0.274695	0.255384
0.566	0.317536	0.292822	0.275237	0.257562
0.567	0.317928	0.293461	0.274995	0.256704
0.568	0.318378	0.292037	0.275046	0.256102
0.569	0.31662	0.293031	0.274525	0.255532
0.57	0.316656	0.292364	0.274734	0.256546
0.571	0.31894	0.292646	0.274974	0.254643
0.572	0.31831	0.293154	0.274586	0.25688
0.573	0.316714	0.292735	0.274714	0.255732
0.574	0.316394	0.293039	0.274534	0.252246
0.575	0.318125	0.293015	0.274865	0.252424
0.576	0.317096	0.293156	0.274779	0.25489
0.577	0.318108	0.293286	0.274628	0.254972
0.578	0.317374	0.292613	0.27435	0.253517
0.579	0.317664	0.293412	0.274468	0.253868
0.58	0.316391	0.29274	0.273856	0.25542
0.581	0.316564	0.293196	0.273852	0.25401
0.582	0.317906	0.292924	0.274149	0.252675
0.583	0.317256	0.292525	0.274177	0.25135
0.584	0.317354	0.293509	0.273867	0.253739
0.585	0.317185	0.29289	0.273808	0.254782
0.586	0.317452	0.293089	0.273481	0.254909
0.587	0.318169	0.293071	0.273763	0.25316
0.588	0.316847	0.292983	0.274125	0.253933
0.589	0.317322	0.293375	0.273608	0.255778
0.59	0.316881	0.292971	0.273618	0.255984
0.591	0.318098	0.292013	0.27334	0.255062
0.592	0.316375	0.292859	0.273089	0.2531
0.593	0.317167	0.293042	0.273371	0.250673
0.594	0.317204	0.2937	0.273405	0.252775
0.595	0.317937	0.292211	0.273122	0.251115
0.596	0.317105	0.293215	0.273226	0.252207
0.597	0.317297	0.292063	0.273321	0.253723
0.598	0.317572	0.292132	0.273075	0.253326
0.599	0.317423	0.292319	0.272503	0.251917
0.6	0.317428	0.292357	0.271946	0.254106
0.601	0.317464	0.292207	0.27273	0.25284
0.602	0.317233	0.291521	0.271459	0.250176
0.603	0.317308	0.292559	0.272917	0.247649
0.604	0.316808	0.291507	0.272333	0.249709
0.605	0.317025	0.292978	0.272268	0.252168
0.606	0.316645	0.292607	0.272251	0.248003
0.607	0.316832	0.292538	0.272018	0.250346
0.608	0.317154	0.292318	0.271858	0.24994
0.609	0.316783	0.292684	0.272462	0.252495
0.61	0.316939	0.29277	0.272313	0.249715
0.611	0.31709	0.293102	0.272203	0.25142
0.612	0.316648	0.292611	0.272598	0.248959
0.613	0.316771	0.291938	0.271853	0.251679
0.614	0.31697	0.291802	0.272025	0.250824
0.615	0.316836	0.291571	0.271349	0.250474
0.616	0.31714	0.292447	0.271801	0.252471
0.617	0.317112	0.291857	0.272152	0.249558
0.618	0.31698	0.292364	0.271284	0.251309
0.619	0.317214	0.291582	0.27212	0.251536
0.62	0.316944	0.291953	0.270514	0.249606
0.621	0.317076	0.292171	0.273022	0.250084
0.622	0.31659	0.291803	0.271206	0.252237
0.623	0.317011	0.292066	0.269725	0.252162
0.624	0.316694	0.29236	0.271145	0.252056
0.625	0.317202	0.292448	0.274098	0.253286
0.626	0.316634	0.293301	0.270841	0.252003
0.627	0.316783	0.292498	0.26996	0.252257
0.628	0.31678	0.293095	0.271402	0.250326
0.629	0.316862	0.292634	0.271712	0.253397
0.63	0.316923	0.293051	0.270031	0.252571
0.631	0.316391	0.293161	0.272305	0.250024
0.632	0.316327	0.292728	0.271331	0.252652
0.633	0.31644	0.293194	0.269984	0.251043
0.634	0.316469	0.292538	0.272558	0.251838
0.635	0.316487	0.293223	0.271166	0.24755
0.636	0.316288	0.292429	0.269654	0.250517
0.637	0.316708	0.292838	0.271458	0.251564
0.638	0.316289	0.292865	0.270236	0.251102
0.639	0.316977	0.293094	0.269883	0.252571
0.64	0.316502	0.293284	0.270851	0.251707
0.641	0.31669	0.293158	0.267909	0.250191
0.642	0.317022	0.292615	0.271549	0.252581
0.643	0.316866	0.2929	0.27035	0.254159
0.644	0.317132	0.293222	0.270493	0.254283
0.645	0.317424	0.293413	0.269805	0.25223
0.646	0.31742	0.29287	0.27038	0.249255
0.647	0.317727	0.293326	0.269261	0.252423
0.648	0.317816	0.292422	0.271295	0.252361
0.649	0.317186	0.292518	0.269391	0.250146
0.65	0.318172	0.292655	0.270512	0.248832
0.651	0.317302	0.2928	0.270567	0.251448
0.652	0.317476	0.292595	0.26824	0.248361
0.653	0.317685	0.292983	0.270608	0.251425
0.654	0.316809	0.292785	0.270248	0.249797
0.655	0.317233	0.292714	0.271105	0.251472
0.656	0.316629	0.292853	0.26976	0.249797
0.657	0.316687	0.293556	0.270932	0.249759
0.658	0.316501	0.293665	0.269568	0.250127
0.659	0.316674	0.294025	0.271061	0.252568
0.66	0.316384	0.293226	0.26858	0.251532
0.661	0.316507	0.293204	0.270076	0.250608
0.662	0.316369	0.293345	0.27005	0.250939
0.663	0.316091	0.293394	0.268989	0.248244
0.664	0.316187	0.293457	0.271001	0.246605
0.665	0.316113	0.293155	0.270072	0.251085
0.666	0.315971	0.293122	0.268591	0.248585
0.667	0.31581	0.293288	0.268425	0.251084
0.668	0.315926	0.29306	0.275355	0.249203
0.669	0.31563	0.293486	0.26563	0.248676
0.67	0.316037	0.292867	0.273071	0.249527
0.671	0.31578	0.29304	0.269162	0.24871
0.672	0.315544	0.293603	0.262626	0.249964
0.673	0.315708	0.293531	0.271506	0.249896
0.674	0.315779	0.293652	0.270679	0.248069
0.675	0.315506	0.293295	0.269797	0.245466
0.676	0.315863	0.293362	0.270083	0.245747
0.677	0.315232	0.293518	0.269378	0.248613
0.678	0.315603	0.293528	0.269655	0.245992
0.679	0.315813	0.293527	0.269307	0.244472
0.68	0.315849	0.293781	0.269002	0.245636
0.681	0.315467	0.294137	0.269371	0.245655
0.682	0.315946	0.294128	0.26919	0.248291
0.683	0.315881	0.293882	0.269066	0.245446
0.684	0.315936	0.293878	0.269101	0.243599
0.685	0.316195	0.293646	0.268795	0.246411
0.686	0.316135	0.293638	0.269013	0.246
0.687	0.31628	0.293814	0.269427	0.247678
0.688	0.316407	0.293847	0.269453	0.24761
0.689	0.316014	0.294109	0.26926	0.247057
0.69	0.316112	0.294028	0.268979	0.247644
0.691	0.315694	0.2939	0.270163	0.245509
0.692	0.315717	0.293422	0.269312	0.24605
0.693	0.315761	0.293339	0.269007	0.247119
0.694	0.315687	0.293244	0.268837	0.246635
0.695	0.315514	0.293412	0.269052	0.246629
0.696	0.315709	0.293044	0.269165	0.24618
0.697	0.314959	0.292934	0.268895	0.247011
0.698	0.315748	0.292904	0.269354	0.246272
0.699	0.31571	0.292891	0.269221	0.245575
0.7	0.315115	0.293258	0.268809	0.246904
0.701	0.315615	0.293354	0.268808	0.246732
0.702	0.315733	0.293268	0.268949	0.246079
0.703	0.31518	0.293075	0.269091	0.24687
0.704	0.315524	0.293695	0.268535	0.24584
0.705	0.315541	0.293687	0.268587	0.246744
0.706	0.315682	0.293763	0.268624	0.247677
0.707	0.315173	0.293724	0.268935	0.246929
0.708	0.315752	0.293645	0.269283	0.245675
0.709	0.315138	0.293763	0.268266	0.246364
0.71	0.315347	0.293595	0.26882	0.243494
0.711	0.315419	0.293525	0.268336	0.244344
0.712	0.315732	0.293211	0.268588	0.244193
0.713	0.315205	0.293112	0.268355	0.243597
0.714	0.31406	0.293189	0.268731	0.245125
0.715	0.31581	0.293713	0.268791	0.246556
0.716	0.316875	0.293432	0.268231	0.246681
0.717	0.316347	0.292926	0.268315	0.245549
0.718	0.316038	0.292992	0.268407	0.245873
0.719	0.316104	0.293031	0.268314	0.246233
0.72	0.315154	0.292983	0.268126	0.246342
0.721	0.315283	0.293293	0.267856	0.245529
0.722	0.314977	0.293519	0.267758	0.246169
0.723	0.315673	0.292979	0.267948	0.245186
0.724	0.315319	0.292787	0.267717	0.245109
0.725	0.315472	0.293216	0.268709	0.24381
0.726	0.315334	0.293429	0.268796	0.243259
0.727	0.315458	0.293404	0.268274	0.242591
0.728	0.315118	0.292933	0.268025	0.243589
0.729	0.315509	0.293116	0.268068	0.244979
0.73	0.314936	0.293197	0.268264	0.244851
0.731	0.31535	0.293031	0.268371	0.245156
0.732	0.315063	0.29282	0.268547	0.245154
0.733	0.314714	0.292922	0.268244	0.244779
0.734	0.315581	0.293143	0.26857	0.24426
0.735	0.315313	0.293007	0.26833	0.244003
0.736	0.3147	0.292874	0.267989	0.244539
0.737	0.315099	0.293343	0.268232	0.244572
0.738	0.314599	0.29318	0.268062	0.243681
0.739	0.31496	0.293156	0.268282	0.244263
0.74	0.314821	0.293192	0.268678	0.24375
0.741	0.31502	0.293443	0.268926	0.244549
0.742	0.315255	0.293224	0.268915	0.243371
0.743	0.31509	0.29362	0.268708	0.244777
0.744	0.315296	0.293685	0.268201	0.24372
0.745	0.315119	0.293223	0.267845	0.243597
0.746	0.315273	0.293904	0.268296	0.242941
0.747	0.315269	0.294383	0.268608	0.244392
0.748	0.31522	0.293367	0.267886	0.243107
0.749	0.31547	0.293867	0.268447	0.243702
0.75	0.315058	0.293124	0.268694	0.241857
0.751	0.315472	0.293767	0.26878	0.243003
0.752	0.315247	0.293661	0.268156	0.243964
0.753	0.315125	0.293825	0.268146	0.244513
0.754	0.315594	0.294056	0.268222	0.245024
0.755	0.315422	0.293214	0.268947	0.243967
0.756	0.313578	0.294714	0.267967	0.243781
0.757	0.314457	0.29394	0.268294	0.244773
0.758	0.315921	0.294486	0.268274	0.243945
0.759	0.31548	0.295674	0.268922	0.244843
0.76	0.314078	0.291566	0.268371	0.243337
0.761	0.315117	0.297887	0.268331	0.243995
0.762	0.315913	0.295167	0.26866	0.243566
0.763	0.314809	0.294095	0.268404	0.243601
0.764	0.31543	0.293278	0.268231	0.243303
0.765	0.31516	0.296422	0.268069	0.244657
0.766	0.315218	0.291576	0.268778	0.242973
0.767	0.314845	0.29661	0.268119	0.241615
0.768	0.314828	0.293646	0.268216	0.241335
0.769	0.31506	0.294169	0.268979	0.242302
0.77	0.315122	0.293986	0.268452	0.242691
0.771	0.315019	0.295006	0.269227	0.241891
0.772	0.315106	0.294768	0.26866	0.24294
0.773	0.315074	0.295021	0.268778	0.241866
0.774	0.315029	0.295794	0.269089	0.242412
0.775	0.315113	0.295655	0.268755	0.2409
0.776	0.315071	0.29275	0.268568	0.24072
0.777	0.315113	0.295774	0.268428	0.241206
0.778	0.315027	0.296017	0.268804	0.240379
0.779	0.314988	0.296351	0.268484	0.242069
0.78	0.315295	0.291587	0.268352	0.242401
0.781	0.315229	0.288902	0.269332	0.243057
0.782	0.315299	0.290888	0.268235	0.241545
0.783	0.31521	0.300012	0.268531	0.241625
0.784	0.315198	0.299114	0.268954	0.24094
0.785	0.315156	0.295606	0.269051	0.240684
0.786	0.315183	0.297115	0.268776	0.24065
0.787	0.315141	0.296268	0.268904	0.240205
0.788	0.315284	0.293806	0.268444	0.240458
0.789	0.315528	0.296094	0.268613	0.239303
0.79	0.315282	0.296547	0.268995	0.240144
0.791	0.315589	0.295048	0.2687	0.238918
0.792	0.315233	0.294433	0.26841	0.238916
0.793	0.315663	0.295557	0.268338	0.238728
0.794	0.315498	0.296288	0.26832	0.237124
0.795	0.314657	0.297914	0.268612	0.238216
0.796	0.315233	0.290557	0.268678	0.237975
0.797	0.315367	0.291125	0.26877	0.238888
0.798	0.315099	0.291107	0.268831	0.237793
0.799	0.315276	0.292974	0.26878	0.237736
0.8	0.315108	0.297544	0.268496	0.235886
0.801	0.314947	0.295557	0.268353	0.236487
0.802	0.315011	0.291055	0.26811	0.236045
0.803	0.31506	0.291624	0.268722	0.234456
0.804	0.314864	0.298617	0.268697	0.236234
0.805	0.31481	0.302266	0.268367	0.234853
0.806	0.314706	0.294647	0.2693	0.235495
0.807	0.314808	0.298312	0.267972	0.23544
0.808	0.314562	0.296696	0.270592	0.236214
0.809	0.314585	0.298774	0.268523	0.236514
0.81	0.314743	0.290197	0.268872	0.237254
0.811	0.314491	0.29311	0.268977	0.236799
0.812	0.314863	0.30139	0.268167	0.236259
0.813	0.31465	0.297392	0.26898	0.235142
0.814	0.314967	0.293084	0.267095	0.234069
0.815	0.315979	0.297874	0.268092	0.234277
0.816	0.315902	0.29094	0.270306	0.234308
0.817	0.315557	0.291326	0.268095	0.233152
0.818	0.31488	0.294084	0.268238	0.233945
0.819	0.31361	0.295631	0.27119	0.233774
0.82	0.314752	0.292856	0.263433	0.233846
0.821	0.314855	0.300084	0.270642	0.233308
0.822	0.314936	0.297776	0.274629	0.233802
0.823	0.314584	0.29727	0.273566	0.233926
0.824	0.314807	0.296756	0.270554	0.234521
0.825	0.314607	0.296689	0.271063	0.234747
0.826	0.314623	0.296108	0.266041	0.235082
0.827	0.314514	0.295881	0.267075	0.235132
0.828	0.31444	0.296606	0.267509	0.23606
0.829	0.314406	0.294661	0.269457	0.235878
0.83	0.314524	0.296423	0.266794	0.235998
0.831	0.314304	0.296274	0.268626	0.236566
0.832	0.31461	0.293953	0.2677	0.236112
0.833	0.314418	0.300677	0.266584	0.237525
0.834	0.314389	0.299169	0.268643	0.236299
0.835	0.314672	0.294052	0.276017	0.23634
0.836	0.314633	0.297172	0.271118	0.235642
0.837	0.314723	0.298378	0.264503	0.235187
0.838	0.315074	0.298401	0.26559	0.233701
0.839	0.314448	0.301447	0.266231	0.233977
0.84	0.314958	0.296341	0.267955	0.234421
0.841	0.314525	0.301043	0.269661	0.232453
0.842	0.314737	0.299909	0.266908	0.232596
0.843	0.315054	0.302549	0.267062	0.234327
0.844	0.314463	0.298378	0.26942	0.232927
0.845	0.314848	0.301627	0.267608	0.232643
0.846	0.314832	0.301587	0.267242	0.234449
0.847	0.314516	0.301383	0.26963	0.234035
0.848	0.31493	0.298585	0.269452	0.235286
0.849	0.314334	0.303089	0.269125	0.234026
0.85	0.315287	0.301999	0.266217	0.23398
0.851	0.314404	0.302543	0.269032	0.233981
0.852	0.3153	0.297459	0.266279	0.232936
0.853	0.314298	0.302045	0.269374	0.235086
0.854	0.31442	0.301903	0.26907	0.233483
0.855	0.315049	0.302181	0.267107	0.234668
0.856	0.314607	0.301876	0.268833	0.233803
0.857	0.314725	0.304117	0.26789	0.233701
0.858	0.315168	0.302866	0.266974	0.235278
0.859	0.314328	0.304179	0.265614	0.234527
0.86	0.314625	0.304215	0.265244	0.236203
0.861	0.314775	0.30447	0.263526	0.235087
0.862	0.314256	0.30455	0.264431	0.235325
0.863	0.314882	0.304424	0.266702	0.237088
0.864	0.314592	0.304888	0.267375	0.234687
0.865	0.315766	0.304604	0.271186	0.236295
0.866	0.314347	0.304485	0.269507	0.231923
0.867	0.314438	0.304517	0.268053	0.234019
0.868	0.314691	0.304659	0.267002	0.235102
0.869	0.314707	0.304681	0.268709	0.233714
0.87	0.314667	0.304786	0.267585	0.233588
0.871	0.31511	0.305039	0.266886	0.233079
0.872	0.314625	0.30529	0.268686	0.234385
0.873	0.315019	0.305205	0.270407	0.234144
0.874	0.314782	0.305932	0.265867	0.233368
0.875	0.314686	0.305917	0.264925	0.234009
0.876	0.314834	0.306526	0.265487	0.234658
0.877	0.315028	0.306139	0.266044	0.232938
0.878	0.314751	0.306024	0.267837	0.234573
0.879	0.31409	0.306038	0.268998	0.232522
0.88	0.315257	0.305843	0.266942	0.234083
0.881	0.31462	0.304726	0.270244	0.234226
0.882	0.314665	0.303791	0.268944	0.234535
0.883	0.314409	0.304492	0.269822	0.235973
0.884	0.314804	0.302654	0.27126	0.235138
0.885	0.314902	0.303659	0.26735	0.23603
0.886	0.314081	0.30454	0.266554	0.236015
0.887	0.315295	0.303973	0.267599	0.234066
0.888	0.315368	0.304065	0.267764	0.234788
0.889	0.31517	0.304139	0.267989	0.235466
0.89	0.314916	0.304525	0.26608	0.234385
0.891	0.313724	0.304389	0.266461	0.23472
0.892	0.315469	0.30402	0.264257	0.236632
0.893	0.313881	0.304121	0.265041	0.236447
0.894	0.313261	0.304133	0.263093	0.236651
0.895	0.314492	0.304057	0.265733	0.235809
0.896	0.314811	0.304331	0.267733	0.234757
0.897	0.315302	0.304429	0.269366	0.235666
0.898	0.314676	0.304145	0.267067	0.234122
0.899	0.314298	0.304139	0.265638	0.235495
0.9	0.314679	0.304146	0.265032	0.23479
0.901	0.314347	0.303815	0.268348	0.235385
0.902	0.314785	0.303494	0.267657	0.235206
0.903	0.314779	0.303657	0.263376	0.234927
0.904	0.314517	0.304571	0.265306	0.235085
0.905	0.314545	0.301468	0.267648	0.235642
0.906	0.314289	0.304346	0.267685	0.236052
0.907	0.314182	0.305908	0.267807	0.235873
0.908	0.314555	0.304944	0.267705	0.235334
0.909	0.314294	0.303956	0.267844	0.236305
0.91	0.314957	0.303361	0.26869	0.23734
0.911	0.314216	0.304035	0.26628	0.237549
0.912	0.314698	0.303811	0.268519	0.236334
0.913	0.314364	0.299262	0.265816	0.235449
0.914	0.314137	0.304287	0.267746	0.235327
0.915	0.314395	0.30414	0.268506	0.235808
0.916	0.313853	0.303651	0.266027	0.236302
0.917	0.314343	0.300057	0.266952	0.235738
0.918	0.314805	0.304628	0.267405	0.23636
0.919	0.314344	0.301113	0.267627	0.235917
0.92	0.31386	0.299419	0.264194	0.235557
0.921	0.312871	0.300191	0.267182	0.237094
0.922	0.313659	0.304394	0.263536	0.235948
0.923	0.315016	0.304666	0.267764	0.237178
0.924	0.31408	0.304277	0.26636	0.236235
0.925	0.314718	0.303681	0.268245	0.235347
0.926	0.313994	0.301892	0.266724	0.235376
0.927	0.314066	0.303127	0.265333	0.234796
0.928	0.314277	0.301202	0.264197	0.234935
0.929	0.313906	0.301408	0.268276	0.234778
0.93	0.314149	0.304372	0.268183	0.236443
0.931	0.313753	0.302267	0.272761	0.236444
0.932	0.314201	0.303038	0.271686	0.237571
0.933	0.314027	0.303317	0.262909	0.23713
0.934	0.314221	0.298893	0.273589	0.236371
0.935	0.314392	0.302028	0.27146	0.234835
0.936	0.314071	0.302127	0.266116	0.234107
0.937	0.313682	0.302347	0.266379	0.23567
0.938	0.314868	0.302952	0.268039	0.235777
0.939	0.313304	0.302303	0.267541	0.236301
0.94	0.314747	0.301185	0.269973	0.236796
0.941	0.31385	0.301805	0.267903	0.23745
0.942	0.313947	0.301253	0.26555	0.238882
0.943	0.314335	0.301963	0.26354	0.238875
0.944	0.314127	0.300578	0.266259	0.238682
0.945	0.314311	0.302054	0.266388	0.239004
0.946	0.314314	0.299267	0.264626	0.238948
0.947	0.31438	0.302034	0.265544	0.237913
0.948	0.314136	0.301018	0.266562	0.236613
0.949	0.31427	0.300916	0.265888	0.236751
0.95	0.313922	0.299435	0.268604	0.236749
0.951	0.314087	0.303291	0.266549	0.237568
0.952	0.31416	0.301326	0.268417	0.237137
0.953	0.313584	0.298803	0.26447	0.237828
0.954	0.314067	0.298914	0.264475	0.2375
0.955	0.314262	0.30099	0.262227	0.23753
0.956	0.314116	0.300056	0.260499	0.237244
0.957	0.314257	0.301615	0.257118	0.236683
0.958	0.31417	0.299247	0.260119	0.237041
0.959	0.314081	0.302888	0.262145	0.236298
0.96	0.314238	0.303347	0.262742	0.237822
0.961	0.31421	0.297365	0.272309	0.237649
0.962	0.314004	0.300978	0.273252	0.237745
0.963	0.314652	0.29796	0.263007	0.238282
0.964	0.313775	0.300999	0.263364	0.238202
0.965	0.314087	0.29776	0.266322	0.238249
0.966	0.314128	0.298748	0.263201	0.237956
0.967	0.314418	0.299487	0.262109	0.238425
0.968	0.314076	0.300265	0.267332	0.237763
0.969	0.313937	0.300909	0.26021	0.238164
0.97	0.314444	0.295378	0.263694	0.236715
0.971	0.314066	0.302045	0.264019	0.238578
0.972	0.313823	0.300472	0.265291	0.238372
0.973	0.314368	0.294563	0.26178	0.23824
0.974	0.314283	0.301731	0.267728	0.239593
0.975	0.314038	0.304664	0.266713	0.23838
0.976	0.314373	0.303051	0.266085	0.238862
0.977	0.314662	0.301706	0.2666	0.238537
0.978	0.314319	0.298104	0.266608	0.237192
0.979	0.314021	0.29317	0.263522	0.237461
0.98	0.314116	0.299077	0.267206	0.236619
0.981	0.315059	0.298505	0.26596	0.237288
0.982	0.313715	0.300608	0.265097	0.236796
0.983	0.314605	0.30395	0.265209	0.236724
0.984	0.313077	0.298647	0.268621	0.237264
0.985	0.313967	0.297102	0.262811	0.237989
0.986	0.314247	0.303641	0.266812	0.23909
0.987	0.314156	0.302567	0.260783	0.239172
0.988	0.312974	0.301877	0.261239	0.238818
0.989	0.314726	0.296093	0.259605	0.238145
0.99	0.314652	0.298725	0.261969	0.237089
0.991	0.314648	0.297253	0.263743	0.237258
0.992	0.312815	0.298565	0.266205	0.236428
0.993	0.313196	0.298205	0.263052	0.23581
0.994	0.315245	0.296977	0.264226	0.237182
0.995	0.315412	0.297789	0.264606	0.238049
0.996	0.315421	0.298139	0.264558	0.237642
0.997	0.313389	0.297335	0.268551	0.237498
0.998	0.313875	0.298367	0.267158	0.237322
0.999	0.318705	0.300499	0.269107	0.238957
1	0.274671	0.260773	0.223955	0.222743
