# Supplementary material for: The roles of contact conformity, temperature and displacement amplitude on the lubricated fretting wear of a steel-on-steel contact
Source: R Soc Open Sci. 2016 Oct 19;3(10):150637. doi: 10.1098/rsos.150637 (PMC5095370; doi:10.1098/rsos.150637)
Supplement: Fig-19a [file rsos150637supp9.xlsx]

## Sheet: Fig-22a
Figure 22a
Temperature / ˚C	Transfer rate / 10^(-5) mm^3 N^(-1) m^(-1)	Wear rate / 10^(-5) mm^3 N^(-1) m^(-1)	V+ / mm^3	V- / mm^3	Sliding Amp / microns
22	0.212357	0.362108	0.0355279	0.0208351	98.1139
85	0.0766934	0.552877	0.0541408	0.00751023	97.9254
150	0.0516109	0.325079	0.0320229	0.00508409	98.5081
230	0.0898721	0.156402	0.0154337	0.00886853	98.6795
