# Supplementary material for: The roles of contact conformity, temperature and displacement amplitude on the lubricated fretting wear of a steel-on-steel contact
Source: R Soc Open Sci. 2016 Oct 19;3(10):150637. doi: 10.1098/rsos.150637 (PMC5095370; doi:10.1098/rsos.150637)
Supplement: Fig-19b [file rsos150637supp10.xlsx]

## Sheet: Fig-22b
Figure 22b
Cycles / 10^5	Tempearture / ˚C
	Amb	85	150	230
	COF
0	0.165748	0.174228	0.242745	0.320199
0.001	0.264817	0.181445	0.212711	0.313044
0.002	0.252202	0.167204	0.163052	0.210702
0.003	0.211483	0.161262	0.1756	0.225293
0.004	0.23547	0.345233	0.191631	0.211306
0.005	0.226266	0.305739	0.197116	0.209377
0.006	0.199124	0.202553	0.205185	0.208989
0.007	0.187368	0.189315	0.210645	0.20848
0.008	0.18294	0.177227	0.211529	0.202286
0.009	0.177111	0.176123	0.208884	0.189594
0.01	0.179469	0.176579	0.22294	0.193619
0.011	0.183107	0.17641	0.229803	0.205317
0.012	0.18585	0.177621	0.26617	0.184758
0.013	0.185215	0.177391	0.309928	0.165042
0.014	0.183734	0.176634	0.214188	0.162059
0.015	0.181517	0.177276	0.186634	0.162193
0.016	0.182224	0.176937	0.179093	0.162932
0.017	0.188126	0.175916	0.197952	0.162861
0.018	0.182834	0.178721	0.217252	0.162174
0.019	0.178801	0.176802	0.21895	0.161763
0.02	0.183204	0.176609	0.235452	0.162059
0.021	0.183072	0.176883	0.253181	0.161875
0.022	0.183859	0.175746	0.255183	0.161855
0.023	0.184703	0.176871	0.273929	0.162085
0.024	0.188173	0.175324	0.267063	0.161453
0.025	0.188376	0.175539	0.218903	0.161159
0.026	0.188495	0.175253	0.226839	0.160944
0.027	0.190573	0.175402	0.247673	0.162084
0.028	0.192293	0.177198	0.23399	0.161195
0.029	0.204064	0.177603	0.23095	0.160674
0.03	0.21796	0.178608	0.231236	0.160518
0.031	0.201265	0.182166	0.22586	0.160411
0.032	0.204457	0.186911	0.225131	0.159386
0.033	0.205239	0.187702	0.21431	0.158771
0.034	0.207758	0.187895	0.207037	0.158809
0.035	0.213428	0.188456	0.205258	0.158277
0.036	0.210348	0.186738	0.208114	0.158291
0.037	0.207885	0.187085	0.202578	0.158149
0.038	0.20369	0.191164	0.203186	0.158229
0.039	0.201708	0.196276	0.199878	0.158367
0.04	0.201178	0.200427	0.198129	0.158747
0.041	0.199593	0.197358	0.194366	0.158433
0.042	0.199174	0.197866	0.191767	0.15854
0.043	0.200539	0.20236	0.194964	0.159333
0.044	0.201359	0.205462	0.200956	0.159658
0.045	0.203424	0.209449	0.199602	0.159992
0.046	0.21012	0.211205	0.196382	0.159633
0.047	0.225977	0.212734	0.192891	0.159881
0.048	0.240908	0.21626	0.188165	0.160133
0.049	0.248706	0.220883	0.262291	0.161465
0.05	0.255586	0.221725	0.296899	0.162221
0.051	0.264637	0.221922	0.186927	0.162591
0.052	0.25233	0.225326	0.172959	0.16321
0.053	0.23892	0.230144	0.164792	0.162606
0.054	0.240833	0.232939	0.163006	0.162792
0.055	0.223649	0.234568	0.160137	0.163146
0.056	0.205852	0.241006	0.158034	0.163469
0.057	0.201106	0.242273	0.157087	0.16261
0.058	0.197442	0.236296	0.158131	0.162394
0.059	0.199467	0.309064	0.156848	0.163299
0.06	0.194055	0.496077	0.156853	0.163539
0.061	0.183647	0.36606	0.157347	0.164007
0.062	0.184896	0.244718	0.159698	0.164805
0.063	0.185714	0.242701	0.156079	0.16512
0.064	0.186127	0.231638	0.154685	0.165783
0.065	0.189091	0.218045	0.152574	0.166508
0.066	0.190989	0.216609	0.153017	0.168271
0.067	0.193142	0.210082	0.153661	0.169148
0.068	0.194518	0.203994	0.153421	0.168556
0.069	0.193638	0.202208	0.152803	0.168019
0.07	0.195804	0.195871	0.153058	0.16629
0.071	0.194167	0.191818	0.152581	0.167272
0.072	0.194146	0.192398	0.151789	0.167727
0.073	0.19462	0.191951	0.152166	0.168467
0.074	0.195836	0.193595	0.152335	0.168099
0.075	0.196841	0.194479	0.152078	0.167861
0.076	0.198233	0.194811	0.151424	0.167322
0.077	0.199515	0.19436	0.150839	0.167258
0.078	0.200333	0.193945	0.150948	0.167214
0.079	0.202578	0.194161	0.151143	0.168744
0.08	0.204052	0.194476	0.152303	0.168339
0.081	0.203628	0.194319	0.153159	0.166831
0.082	0.203878	0.194193	0.15428	0.167052
0.083	0.197927	0.195842	0.153298	0.168712
0.084	0.199169	0.196647	0.154439	0.170465
0.085	0.20611	0.197396	0.155159	0.169852
0.086	0.205681	0.199791	0.155772	0.171044
0.087	0.201961	0.200774	0.155121	0.171432
0.088	0.201558	0.201877	0.156557	0.170321
0.089	0.20052	0.204744	0.156268	0.170865
0.09	0.198747	0.207161	0.157452	0.172065
0.091	0.198068	0.210256	0.157505	0.172567
0.092	0.198157	0.211191	0.157729	0.172944
0.093	0.195576	0.211133	0.158222	0.172091
0.094	0.196073	0.212236	0.157965	0.171752
0.095	0.195519	0.214232	0.158651	0.172158
0.096	0.194744	0.215591	0.158555	0.171601
0.097	0.19504	0.215675	0.159211	0.171472
0.098	0.195672	0.215946	0.158996	0.174447
0.099	0.193883	0.217848	0.159233	0.174394
0.1	0.192434	0.219793	0.160659	0.173248
0.101	0.191659	0.220196	0.161232	0.173604
0.102	0.191936	0.22222	0.160513	0.175613
0.103	0.193428	0.223933	0.160052	0.176111
0.104	0.198821	0.22204	0.160801	0.175319
0.105	0.200158	0.222902	0.160603	0.174234
0.106	0.201541	0.223532	0.160458	0.175065
0.107	0.198347	0.224523	0.160918	0.174917
0.108	0.199323	0.224738	0.161063	0.175379
0.109	0.199841	0.225	0.160453	0.175589
0.11	0.206399	0.224843	0.161999	0.174653
0.111	0.213161	0.223378	0.16258	0.175164
0.112	0.189907	0.2232	0.163709	0.177616
0.113	0.181414	0.224133	0.164168	0.176774
0.114	0.17983	0.225739	0.16487	0.175181
0.115	0.178766	0.228653	0.166962	0.175476
0.116	0.180002	0.230714	0.167462	0.175712
0.117	0.180947	0.234465	0.168033	0.174048
0.118	0.181223	0.237115	0.168044	0.174817
0.119	0.180993	0.238441	0.169233	0.175925
0.12	0.176316	0.239103	0.168914	0.175227
0.121	0.174637	0.238913	0.168996	0.175141
0.122	0.174898	0.236518	0.170575	0.175555
0.123	0.1686	0.233594	0.1716	0.176144
0.124	0.168001	0.232711	0.171138	0.176739
0.125	0.169055	0.231137	0.171605	0.176362
0.126	0.17266	0.231189	0.171547	0.175901
0.127	0.176755	0.230857	0.171755	0.176613
0.128	0.177909	0.231117	0.172523	0.176375
0.129	0.178307	0.231611	0.173434	0.176768
0.13	0.178315	0.232516	0.173239	0.179028
0.131	0.177142	0.231447	0.175005	0.180686
0.132	0.176742	0.228156	0.176906	0.179486
0.133	0.173494	0.227058	0.177184	0.180523
0.134	0.169743	0.228129	0.176953	0.179779
0.135	0.169542	0.228686	0.175637	0.177467
0.136	0.167274	0.230111	0.173874	0.176575
0.137	0.167829	0.230931	0.173958	0.177838
0.138	0.169853	0.231698	0.175648	0.178919
0.139	0.171276	0.232749	0.173247	0.179285
0.14	0.169567	0.232735	0.171384	0.177572
0.141	0.164333	0.233349	0.171924	0.178296
0.142	0.164983	0.232807	0.172941	0.178018
0.143	0.168372	0.231906	0.174268	0.177692
0.144	0.168759	0.231831	0.175026	0.177256
0.145	0.168266	0.231987	0.17464	0.177035
0.146	0.168606	0.231235	0.174957	0.174964
0.147	0.167265	0.230561	0.174634	0.175692
0.148	0.164367	0.229784	0.174076	0.177278
0.149	0.163768	0.230341	0.172823	0.175762
0.15	0.161779	0.230767	0.172687	0.175045
0.151	0.157164	0.229128	0.174335	0.174842
0.152	0.156042	0.228342	0.173589	0.174148
0.153	0.155353	0.227821	0.174193	0.173663
0.154	0.155487	0.228018	0.174565	0.176202
0.155	0.155639	0.228481	0.173549	0.177257
0.156	0.154768	0.227125	0.174585	0.177964
0.157	0.154652	0.227794	0.174265	0.178509
0.158	0.154741	0.227124	0.174195	0.178253
0.159	0.154724	0.225925	0.174337	0.178153
0.16	0.155223	0.226428	0.174265	0.18045
0.161	0.154782	0.226324	0.174771	0.179269
0.162	0.155081	0.225308	0.175666	0.177823
0.163	0.154593	0.224088	0.176916	0.178745
0.164	0.155297	0.225328	0.17663	0.179092
0.165	0.15515	0.224873	0.176422	0.179342
0.166	0.154843	0.223637	0.177121	0.179435
0.167	0.154788	0.222659	0.177349	0.178673
0.168	0.154939	0.221836	0.176436	0.179056
0.169	0.1543	0.22197	0.177884	0.178393
0.17	0.15465	0.22294	0.178939	0.178415
0.171	0.153403	0.22166	0.178779	0.178917
0.172	0.154296	0.22131	0.178662	0.17949
0.173	0.153892	0.221553	0.179708	0.179486
0.174	0.155277	0.221216	0.179961	0.178707
0.175	0.154756	0.221177	0.17996	0.177992
0.176	0.154116	0.221422	0.179261	0.176804
0.177	0.15428	0.22161	0.178916	0.177991
0.178	0.153985	0.223212	0.178631	0.178186
0.179	0.153601	0.222968	0.178781	0.179209
0.18	0.154522	0.22263	0.179516	0.17924
0.181	0.154309	0.221653	0.180369	0.180046
0.182	0.153969	0.221598	0.182198	0.179833
0.183	0.154441	0.221375	0.181385	0.18048
0.184	0.154341	0.220764	0.181594	0.179651
0.185	0.154066	0.222992	0.180857	0.179786
0.186	0.154575	0.222777	0.181972	0.179775
0.187	0.1548	0.221434	0.182174	0.181526
0.188	0.154423	0.222211	0.181876	0.181055
0.189	0.154757	0.223097	0.182377	0.180969
0.19	0.154925	0.223038	0.183387	0.179338
0.191	0.154382	0.220863	0.184724	0.180662
0.192	0.154388	0.220604	0.184369	0.18067
0.193	0.155481	0.220864	0.184386	0.181543
0.194	0.156133	0.221312	0.18293	0.180497
0.195	0.155759	0.220196	0.181999	0.180846
0.196	0.155582	0.220432	0.181609	0.181033
0.197	0.154692	0.219581	0.181784	0.181549
0.198	0.155009	0.218904	0.181834	0.181876
0.199	0.155478	0.219341	0.182634	0.181604
0.2	0.15506	0.219729	0.182741	0.181308
0.201	0.154477	0.218917	0.181655	0.18219
0.202	0.153868	0.217598	0.181247	0.183552
0.203	0.153641	0.21586	0.18178	0.184245
0.204	0.153855	0.216941	0.181606	0.184869
0.205	0.154453	0.216759	0.181817	0.184328
0.206	0.154772	0.215817	0.182618	0.183726
0.207	0.153695	0.216062	0.182275	0.183558
0.208	0.147542	0.214808	0.183475	0.183251
0.209	0.371057	0.214492	0.181847	0.183544
0.21	0.578926	0.214405	0.18327	0.184687
0.211	0.444122	0.214118	0.184371	0.18462
0.212	0.445864	0.215504	0.185844	0.183792
0.213	0.456964	0.212467	0.186111	0.18396
0.214	0.453613	0.211078	0.185121	0.18357
0.215	0.446172	0.214246	0.186282	0.183923
0.216	0.362662	0.214757	0.18654	0.184457
0.217	0.299552	0.212555	0.185448	0.184962
0.218	0.291462	0.210804	0.186537	0.183458
0.219	0.295714	0.21441	0.188098	0.186113
0.22	0.328018	0.214457	0.188196	0.185281
0.221	0.352923	0.215094	0.188451	0.184045
0.222	0.385597	0.214441	0.188179	0.18398
0.223	0.396843	0.215218	0.188013	0.182813
0.224	0.376353	0.217045	0.1887	0.184146
0.225	0.363529	0.216768	0.188917	0.183636
0.226	0.388639	0.215588	0.188647	0.184274
0.227	0.38587	0.214584	0.188793	0.184548
0.228	0.375645	0.216421	0.189438	0.185428
0.229	0.365437	0.213094	0.190964	0.187271
0.23	0.345201	0.212302	0.191187	0.185256
0.231	0.326567	0.215569	0.193052	0.186128
0.232	0.312672	0.214296	0.191893	0.185647
0.233	0.309924	0.215097	0.193585	0.185717
0.234	0.312733	0.214247	0.194771	0.185615
0.235	0.306294	0.213067	0.193951	0.185754
0.236	0.291304	0.216284	0.192933	0.186777
0.237	0.288521	0.21867	0.191687	0.186331
0.238	0.274705	0.219576	0.192676	0.186308
0.239	0.277451	0.216805	0.194623	0.186303
0.24	0.273504	0.218292	0.195121	0.186046
0.241	0.26519	0.211297	0.193582	0.18618
0.242	0.262106	0.281298	0.194111	0.187455
0.243	0.261042	0.393973	0.191536	0.187633
0.244	0.248417	0.224482	0.19239	0.188117
0.245	0.241107	0.221632	0.192217	0.187969
0.246	0.240358	0.226841	0.190113	0.188009
0.247	0.242534	0.2293	0.18951	0.188834
0.248	0.243425	0.248485	0.19077	0.190525
0.249	0.245953	0.261783	0.189642	0.190747
0.25	0.248623	0.2794	0.18917	0.190159
0.251	0.24987	0.285296	0.188741	0.191082
0.252	0.253581	0.286087	0.18859	0.190397
0.253	0.254165	0.289974	0.188636	0.191195
0.254	0.25513	0.291584	0.188234	0.190272
0.255	0.256548	0.294687	0.188675	0.188857
0.256	0.258669	0.270892	0.189032	0.188848
0.257	0.257345	0.26282	0.190086	0.189381
0.258	0.257942	0.257313	0.19	0.188851
0.259	0.258144	0.250809	0.187858	0.188026
0.26	0.257031	0.242972	0.189956	0.18737
0.261	0.254783	0.233432	0.189959	0.188609
0.262	0.25258	0.229991	0.190023	0.189012
0.263	0.249699	0.226781	0.190571	0.188529
0.264	0.244625	0.223548	0.190727	0.189838
0.265	0.240003	0.220081	0.191299	0.191009
0.266	0.236639	0.220743	0.192945	0.191881
0.267	0.235972	0.230573	0.193996	0.192487
0.268	0.234449	0.232174	0.194451	0.192537
0.269	0.23457	0.228168	0.193492	0.19317
0.27	0.232801	0.226102	0.194735	0.193608
0.271	0.232181	0.222741	0.196067	0.192312
0.272	0.23	0.220405	0.196916	0.19195
0.273	0.227463	0.221718	0.198028	0.192977
0.274	0.227401	0.223611	0.19611	0.193512
0.275	0.226334	0.222358	0.197105	0.193103
0.276	0.225855	0.220521	0.198251	0.192996
0.277	0.223353	0.218095	0.19937	0.193113
0.278	0.2202	0.212113	0.201282	0.193252
0.279	0.216887	0.207472	0.20116	0.192894
0.28	0.214514	0.205371	0.201936	0.194034
0.281	0.213671	0.206131	0.202532	0.194522
0.282	0.213485	0.205871	0.203003	0.193856
0.283	0.214648	0.202886	0.200879	0.194587
0.284	0.213895	0.201886	0.199571	0.194996
0.285	0.214005	0.19966	0.19922	0.195608
0.286	0.214071	0.197895	0.19967	0.195385
0.287	0.214452	0.1973	0.198937	0.196095
0.288	0.21419	0.194689	0.198675	0.195289
0.289	0.214775	0.192727	0.198182	0.195485
0.29	0.215147	0.191852	0.199488	0.192945
0.291	0.214816	0.192072	0.200107	0.193972
0.292	0.215727	0.191212	0.20022	0.194552
0.293	0.215751	0.190445	0.200754	0.192412
0.294	0.215032	0.191116	0.199163	0.192581
0.295	0.214395	0.1912	0.198738	0.193196
0.296	0.212279	0.189303	0.199489	0.192779
0.297	0.21052	0.188848	0.201437	0.193517
0.298	0.210038	0.188513	0.200239	0.19581
0.299	0.208966	0.189016	0.203118	0.193511
0.3	0.208446	0.190631	0.204045	0.194057
0.301	0.208458	0.190415	0.204811	0.193038
0.302	0.208653	0.190436	0.204204	0.19424
0.303	0.208752	0.189108	0.201662	0.19331
0.304	0.209653	0.187923	0.20094	0.194714
0.305	0.209079	0.188792	0.200126	0.194448
0.306	0.208785	0.188417	0.199477	0.193422
0.307	0.20846	0.188515	0.199933	0.194505
0.308	0.208143	0.188477	0.199941	0.193819
0.309	0.208384	0.188372	0.200317	0.192862
0.31	0.208497	0.187645	0.200479	0.194125
0.311	0.208178	0.187052	0.198858	0.194054
0.312	0.208288	0.187843	0.199452	0.19307
0.313	0.208035	0.188818	0.200649	0.193237
0.314	0.208908	0.188874	0.200881	0.194274
0.315	0.212465	0.187861	0.199701	0.193663
0.316	0.208286	0.188116	0.201414	0.193551
0.317	0.20476	0.189485	0.202927	0.193559
0.318	0.203485	0.190622	0.201896	0.193158
0.319	0.202899	0.191212	0.201798	0.195292
0.32	0.20281	0.19067	0.203083	0.194102
0.321	0.203161	0.18993	0.202413	0.193991
0.322	0.202816	0.189886	0.201447	0.192944
0.323	0.202818	0.189567	0.202796	0.192884
0.324	0.202526	0.188848	0.20175	0.195727
0.325	0.202702	0.189196	0.200811	0.195136
0.326	0.202777	0.189796	0.200305	0.19523
0.327	0.202764	0.18907	0.201173	0.195056
0.328	0.203359	0.188854	0.200536	0.192616
0.329	0.204202	0.189128	0.198637	0.195534
0.33	0.204393	0.189799	0.198944	0.195844
0.331	0.203129	0.189331	0.199724	0.194973
0.332	0.202269	0.190473	0.19917	0.195852
0.333	0.201974	0.190301	0.199235	0.193269
0.334	0.201429	0.19063	0.199912	0.196441
0.335	0.20159	0.191757	0.20108	0.195909
0.336	0.200884	0.191731	0.199745	0.195253
0.337	0.200235	0.192159	0.199874	0.196784
0.338	0.201298	0.193421	0.199743	0.19687
0.339	0.201106	0.194225	0.201455	0.196896
0.34	0.199071	0.19512	0.20157	0.19656
0.341	0.196538	0.196351	0.201539	0.196791
0.342	0.197015	0.196713	0.203016	0.194995
0.343	0.19582	0.196128	0.204491	0.197959
0.344	0.196903	0.196664	0.203851	0.197018
0.345	0.196187	0.196398	0.205195	0.198541
0.346	0.199661	0.196555	0.204658	0.197479
0.347	0.198076	0.197933	0.203174	0.196555
0.348	0.198766	0.197612	0.204035	0.198585
0.349	0.199075	0.197464	0.202334	0.197156
0.35	0.198727	0.198029	0.201469	0.197798
0.351	0.197109	0.199244	0.203732	0.198335
0.352	0.196428	0.199358	0.201909	0.197202
0.353	0.196378	0.199126	0.201523	0.195481
0.354	0.196996	0.198937	0.200871	0.195135
0.355	0.196888	0.199584	0.202357	0.19625
0.356	0.197174	0.200004	0.201292	0.197962
0.357	0.195371	0.199951	0.20211	0.195248
0.358	0.194877	0.198991	0.201248	0.195948
0.359	0.196681	0.199472	0.202065	0.197903
0.36	0.197107	0.200175	0.202709	0.196479
0.361	0.197594	0.200075	0.204247	0.198806
0.362	0.199385	0.20051	0.201666	0.199143
0.363	0.19855	0.199643	0.203111	0.197983
0.364	0.195071	0.200821	0.203343	0.198014
0.365	0.194262	0.200608	0.200317	0.198413
0.366	0.194622	0.20144	0.201377	0.197196
0.367	0.195016	0.201113	0.200732	0.196349
0.368	0.195963	0.202377	0.202388	0.197628
0.369	0.196857	0.202846	0.200984	0.196986
0.37	0.196782	0.202906	0.201875	0.197948
0.371	0.196682	0.203187	0.202557	0.199087
0.372	0.196327	0.203489	0.202869	0.198216
0.373	0.195882	0.202396	0.202842	0.199843
0.374	0.195509	0.202784	0.203143	0.197966
0.375	0.195098	0.203276	0.202896	0.198295
0.376	0.193895	0.203448	0.20406	0.199968
0.377	0.193844	0.203931	0.201517	0.199605
0.378	0.193699	0.202767	0.203565	0.199602
0.379	0.192987	0.202621	0.20204	0.200835
0.38	0.193121	0.203201	0.20282	0.199887
0.381	0.192947	0.202709	0.201354	0.198097
0.382	0.191752	0.202737	0.201071	0.197756
0.383	0.19236	0.203471	0.201967	0.196644
0.384	0.192644	0.20387	0.201027	0.197036
0.385	0.192157	0.202696	0.203084	0.196596
0.386	0.192304	0.203032	0.201548	0.197521
0.387	0.192434	0.203755	0.202246	0.198552
0.388	0.192168	0.204248	0.202409	0.197767
0.389	0.191965	0.203231	0.200742	0.197985
0.39	0.191947	0.202865	0.2018	0.197505
0.391	0.189253	0.202361	0.201893	0.197172
0.392	0.18805	0.20158	0.202995	0.199535
0.393	0.188388	0.201932	0.202945	0.199146
0.394	0.18888	0.202099	0.204681	0.198713
0.395	0.189268	0.201712	0.201087	0.198076
0.396	0.189026	0.201696	0.203056	0.199756
0.397	0.18927	0.202308	0.205396	0.20036
0.398	0.189499	0.201955	0.202548	0.199191
0.399	0.189739	0.202569	0.204311	0.20004
0.4	0.189814	0.203321	0.204692	0.200624
0.401	0.190005	0.204347	0.204628	0.201905
0.402	0.191604	0.203649	0.203026	0.200299
0.403	0.191296	0.203432	0.20599	0.200838
0.404	0.190999	0.203068	0.20253	0.201046
0.405	0.191431	0.20446	0.203375	0.199934
0.406	0.191597	0.204801	0.204053	0.202559
0.407	0.191144	0.204087	0.203188	0.202326
0.408	0.190999	0.203984	0.202925	0.201966
0.409	0.190948	0.20506	0.2047	0.201235
0.41	0.191292	0.204679	0.204316	0.197962
0.411	0.191316	0.203547	0.202057	0.200855
0.412	0.191445	0.205025	0.20297	0.199908
0.413	0.191739	0.204627	0.203677	0.19932
0.414	0.19176	0.204239	0.203949	0.200096
0.415	0.191519	0.204847	0.204663	0.200406
0.416	0.19174	0.204172	0.203763	0.200567
0.417	0.192105	0.204617	0.202359	0.20009
0.418	0.191906	0.204712	0.203286	0.199311
0.419	0.191772	0.204911	0.201526	0.200261
0.42	0.192351	0.204361	0.202044	0.200326
0.421	0.192288	0.203897	0.20082	0.201378
0.422	0.191709	0.203858	0.201842	0.199954
0.423	0.192061	0.204064	0.201406	0.199772
0.424	0.19172	0.204354	0.202234	0.200515
0.425	0.192392	0.204924	0.200656	0.198662
0.426	0.192392	0.205643	0.201223	0.198552
0.427	0.1924	0.206344	0.201206	0.19983
0.428	0.192949	0.205652	0.200042	0.199366
0.429	0.193094	0.206059	0.200927	0.200262
0.43	0.193554	0.205552	0.202528	0.202521
0.431	0.193423	0.206322	0.203909	0.199499
0.432	0.194171	0.206965	0.20415	0.199166
0.433	0.194206	0.206783	0.20307	0.197908
0.434	0.194565	0.206361	0.205458	0.200585
0.435	0.194646	0.206951	0.204151	0.198972
0.436	0.196006	0.207142	0.204967	0.197557
0.437	0.195594	0.206166	0.206584	0.1994
0.438	0.194373	0.207479	0.207183	0.198527
0.439	0.193537	0.208011	0.208799	0.198473
0.44	0.193577	0.208432	0.208641	0.198174
0.441	0.193978	0.208583	0.209483	0.196133
0.442	0.193692	0.20956	0.207606	0.198854
0.443	0.194371	0.210068	0.206209	0.19908
0.444	0.194206	0.210361	0.205495	0.198513
0.445	0.193985	0.210754	0.206381	0.197249
0.446	0.194068	0.211042	0.206176	0.200391
0.447	0.19366	0.209983	0.20763	0.199729
0.448	0.193733	0.209918	0.207817	0.199391
0.449	0.19444	0.21069	0.205008	0.201042
0.45	0.194301	0.210799	0.204	0.200614
0.451	0.194499	0.210246	0.20619	0.200558
0.452	0.194655	0.209766	0.205551	0.199622
0.453	0.195018	0.209324	0.207007	0.20059
0.454	0.195873	0.210355	0.205558	0.201428
0.455	0.195328	0.210695	0.205296	0.199705
0.456	0.195722	0.210027	0.205865	0.200706
0.457	0.195481	0.210505	0.204983	0.201647
0.458	0.19599	0.210988	0.2049	0.200785
0.459	0.195815	0.212406	0.20442	0.203408
0.46	0.19608	0.212987	0.203806	0.202342
0.461	0.195739	0.212558	0.204807	0.199912
0.462	0.19595	0.212425	0.206126	0.198443
0.463	0.195931	0.212293	0.205519	0.200007
0.464	0.19563	0.211382	0.204649	0.198641
0.465	0.196004	0.212134	0.205606	0.200617
0.466	0.195849	0.211001	0.205031	0.199775
0.467	0.195924	0.212048	0.205898	0.199125
0.468	0.196093	0.211883	0.204468	0.197717
0.469	0.196414	0.212351	0.207267	0.198896
0.47	0.196577	0.214651	0.205354	0.198846
0.471	0.196348	0.215248	0.206188	0.196026
0.472	0.19706	0.214335	0.209469	0.196929
0.473	0.197111	0.21445	0.208081	0.195615
0.474	0.198807	0.215474	0.208065	0.198084
0.475	0.202337	0.215073	0.205503	0.195192
0.476	0.200649	0.214811	0.207654	0.196496
0.477	0.19842	0.214918	0.20782	0.195878
0.478	0.196931	0.215548	0.207024	0.197426
0.479	0.196252	0.214812	0.207044	0.196117
0.48	0.197167	0.214529	0.205033	0.195881
0.481	0.19764	0.215337	0.205866	0.197572
0.482	0.198418	0.215518	0.205326	0.196135
0.483	0.197855	0.217178	0.204818	0.198681
0.484	0.197681	0.215227	0.205944	0.197553
0.485	0.198273	0.215526	0.206395	0.197915
0.486	0.199082	0.215299	0.204365	0.197028
0.487	0.200803	0.214701	0.205348	0.198839
0.488	0.202395	0.216415	0.208573	0.199129
0.489	0.201941	0.216408	0.206585	0.199022
0.49	0.200192	0.215266	0.207827	0.198547
0.491	0.199683	0.216373	0.207203	0.196427
0.492	0.199241	0.216924	0.207446	0.202243
0.493	0.199685	0.216043	0.208442	0.202164
0.494	0.199422	0.215627	0.209419	0.198497
0.495	0.198952	0.215751	0.208182	0.200199
0.496	0.199626	0.216996	0.207885	0.20059
0.497	0.200446	0.217839	0.210782	0.198992
0.498	0.200003	0.216718	0.209945	0.198537
0.499	0.200533	0.217756	0.210379	0.198575
0.5	0.201009	0.217478	0.211053	0.199693
0.501	0.201148	0.216241	0.210318	0.198765
0.502	0.202224	0.217641	0.21035	0.196107
0.503	0.201666	0.216654	0.208914	0.194951
0.504	0.200673	0.215008	0.208448	0.19636
0.505	0.199984	0.214822	0.210275	0.195635
0.506	0.201108	0.216517	0.208046	0.194775
0.507	0.201537	0.216972	0.210021	0.195652
0.508	0.201267	0.217013	0.209029	0.197098
0.509	0.200854	0.217138	0.210135	0.196407
0.51	0.200193	0.218228	0.212557	0.196867
0.511	0.200189	0.218177	0.211367	0.196572
0.512	0.19943	0.216934	0.212918	0.195013
0.513	0.19882	0.218183	0.211755	0.19566
0.514	0.198846	0.217894	0.21165	0.196229
0.515	0.197676	0.21775	0.211126	0.19637
0.516	0.198772	0.219356	0.212752	0.196622
0.517	0.199836	0.218584	0.210902	0.195098
0.518	0.198531	0.218298	0.212284	0.196459
0.519	0.197662	0.217668	0.213166	0.196643
0.52	0.198768	0.21736	0.213004	0.196996
0.521	0.19934	0.215806	0.213298	0.197606
0.522	0.200499	0.217725	0.21297	0.19833
0.523	0.20001	0.218247	0.210601	0.19745
0.524	0.199613	0.218805	0.211248	0.19719
0.525	0.19947	0.218606	0.211589	0.197357
0.526	0.198636	0.219431	0.214165	0.196854
0.527	0.200027	0.218066	0.211401	0.199824
0.528	0.20102	0.217937	0.211777	0.197032
0.529	0.199985	0.22008	0.213727	0.197005
0.53	0.199346	0.220623	0.213475	0.197806
0.531	0.19983	0.221498	0.212834	0.195607
0.532	0.199496	0.222625	0.211547	0.196669
0.533	0.199359	0.221512	0.21442	0.197661
0.534	0.199338	0.220721	0.212264	0.196698
0.535	0.199408	0.221352	0.211784	0.199327
0.536	0.199759	0.221369	0.214227	0.199006
0.537	0.199345	0.222545	0.21493	0.199333
0.538	0.200208	0.2226	0.212051	0.198982
0.539	0.199589	0.222458	0.212492	0.198936
0.54	0.200323	0.221563	0.211966	0.198206
0.541	0.200281	0.221542	0.212778	0.199518
0.542	0.200196	0.221414	0.212003	0.197456
0.543	0.200264	0.220409	0.21093	0.196767
0.544	0.200189	0.218932	0.210348	0.197335
0.545	0.198838	0.219287	0.210087	0.195881
0.546	0.19869	0.219099	0.211677	0.19781
0.547	0.1988	0.218583	0.212892	0.198621
0.548	0.19848	0.220053	0.210992	0.198661
0.549	0.199053	0.220777	0.210907	0.198413
0.55	0.198482	0.219848	0.213354	0.197411
0.551	0.199244	0.220609	0.21273	0.19965
0.552	0.19953	0.221916	0.211816	0.198663
0.553	0.198139	0.222867	0.213012	0.198392
0.554	0.197802	0.223268	0.214235	0.198134
0.555	0.199623	0.223387	0.213705	0.19752
0.556	0.20004	0.222744	0.213936	0.199637
0.557	0.199212	0.222945	0.21223	0.199918
0.558	0.200145	0.223313	0.214195	0.198984
0.559	0.198958	0.222908	0.215001	0.198432
0.56	0.198633	0.224004	0.216231	0.198154
0.561	0.199083	0.224269	0.214406	0.197388
0.562	0.198663	0.222746	0.216961	0.198159
0.563	0.198174	0.222228	0.216653	0.199417
0.564	0.196526	0.222337	0.214934	0.196634
0.565	0.195692	0.222872	0.214323	0.197147
0.566	0.197292	0.22248	0.214915	0.196564
0.567	0.195413	0.222868	0.215675	0.197829
0.568	0.195707	0.222556	0.213758	0.197203
0.569	0.195427	0.220919	0.215093	0.197242
0.57	0.195575	0.219835	0.215299	0.197384
0.571	0.195106	0.220325	0.215312	0.197203
0.572	0.195501	0.220597	0.21426	0.196651
0.573	0.195374	0.222104	0.214653	0.197332
0.574	0.195393	0.222635	0.216625	0.196659
0.575	0.195926	0.221699	0.214028	0.198639
0.576	0.195271	0.222165	0.213891	0.198257
0.577	0.195816	0.222873	0.215315	0.198267
0.578	0.19529	0.223211	0.214817	0.196923
0.579	0.19555	0.222978	0.215034	0.197172
0.58	0.195378	0.223211	0.216597	0.196409
0.581	0.195668	0.22223	0.215096	0.19656
0.582	0.196217	0.220583	0.215047	0.197848
0.583	0.19574	0.220784	0.217233	0.198467
0.584	0.196639	0.220974	0.21864	0.195045
0.585	0.198181	0.220991	0.215509	0.195362
0.586	0.198612	0.221368	0.21678	0.196501
0.587	0.199196	0.220421	0.217977	0.198561
0.588	0.199376	0.220795	0.217394	0.197793
0.589	0.199365	0.22142	0.218408	0.197482
0.59	0.199523	0.220703	0.220185	0.195833
0.591	0.200367	0.220002	0.218722	0.196891
0.592	0.200737	0.22058	0.217593	0.198589
0.593	0.199785	0.220471	0.219965	0.195079
0.594	0.201182	0.21943	0.21814	0.19554
0.595	0.203159	0.219771	0.21746	0.197004
0.596	0.202001	0.221002	0.220061	0.196798
0.597	0.20144	0.22146	0.217191	0.196128
0.598	0.203009	0.22077	0.216163	0.199727
0.599	0.202371	0.219455	0.21959	0.198133
0.6	0.200976	0.217509	0.218176	0.197527
0.601	0.200348	0.218394	0.21798	0.196915
0.602	0.200219	0.219711	0.215959	0.196614
0.603	0.199798	0.219052	0.215877	0.196579
0.604	0.197992	0.219463	0.215556	0.197109
0.605	0.19726	0.218837	0.217217	0.198056
0.606	0.197316	0.219829	0.217737	0.196888
0.607	0.196994	0.219761	0.216164	0.195038
0.608	0.196787	0.219438	0.217781	0.19934
0.609	0.196642	0.220524	0.218897	0.197336
0.61	0.196262	0.219292	0.218545	0.197326
0.611	0.196508	0.219012	0.218286	0.19727
0.612	0.19653	0.219133	0.217735	0.196619
0.613	0.19652	0.219038	0.218855	0.19844
0.614	0.196375	0.218273	0.2172	0.199441
0.615	0.196176	0.217249	0.21685	0.196977
0.616	0.196231	0.217101	0.217083	0.197195
0.617	0.196148	0.218488	0.220843	0.197057
0.618	0.196155	0.218812	0.217854	0.195537
0.619	0.196802	0.218686	0.217103	0.19857
0.62	0.196854	0.218345	0.219441	0.197528
0.621	0.196249	0.2184	0.219159	0.198835
0.622	0.196539	0.218221	0.219147	0.197457
0.623	0.19686	0.219039	0.218119	0.197932
0.624	0.196436	0.220054	0.218898	0.199248
0.625	0.196153	0.219872	0.218755	0.199037
0.626	0.19621	0.22001	0.219252	0.199077
0.627	0.196009	0.219303	0.218567	0.198364
0.628	0.195741	0.220893	0.219569	0.198244
0.629	0.196704	0.219286	0.217845	0.199633
0.63	0.195929	0.218814	0.217987	0.199187
0.631	0.196049	0.219873	0.217764	0.199952
0.632	0.195703	0.22067	0.218396	0.200438
0.633	0.19656	0.220163	0.218343	0.201994
0.634	0.196117	0.219869	0.219227	0.201469
0.635	0.196703	0.220186	0.218106	0.20202
0.636	0.196282	0.221061	0.218801	0.201341
0.637	0.196846	0.221073	0.220004	0.201302
0.638	0.196517	0.221151	0.219407	0.200354
0.639	0.195918	0.22066	0.219748	0.202332
0.64	0.196754	0.22133	0.220052	0.200947
0.641	0.196089	0.221052	0.222814	0.201604
0.642	0.196152	0.221503	0.219037	0.201736
0.643	0.196702	0.222588	0.218473	0.200622
0.644	0.195869	0.222533	0.220029	0.199609
0.645	0.196329	0.221553	0.218256	0.199368
0.646	0.1962	0.221062	0.218809	0.200465
0.647	0.195656	0.220955	0.221916	0.199762
0.648	0.195679	0.220164	0.219752	0.20053
0.649	0.195872	0.219934	0.217437	0.20048
0.65	0.196143	0.219823	0.220188	0.199736
0.651	0.196304	0.221729	0.216877	0.201304
0.652	0.196066	0.222775	0.218697	0.202803
0.653	0.195849	0.222095	0.216349	0.200817
0.654	0.196042	0.221759	0.22058	0.201135
0.655	0.196006	0.221964	0.217878	0.202507
0.656	0.195612	0.221442	0.219063	0.202274
0.657	0.195332	0.221622	0.217419	0.20279
0.658	0.196031	0.222666	0.221233	0.200868
0.659	0.196173	0.223116	0.219482	0.201101
0.66	0.195715	0.22306	0.219303	0.203029
0.661	0.196301	0.222701	0.218806	0.200286
0.662	0.196172	0.221828	0.218491	0.200565
0.663	0.196088	0.222527	0.218246	0.202069
0.664	0.196237	0.2231	0.217262	0.201886
0.665	0.196088	0.222832	0.218646	0.199397
0.666	0.195843	0.221281	0.218983	0.201089
0.667	0.195935	0.221398	0.217782	0.202931
0.668	0.19625	0.22142	0.216603	0.20003
0.669	0.196711	0.221805	0.219221	0.201434
0.67	0.196718	0.22173	0.218204	0.201817
0.671	0.19612	0.222143	0.218372	0.200714
0.672	0.19649	0.223299	0.217662	0.200831
0.673	0.196441	0.222619	0.219217	0.200366
0.674	0.195792	0.221974	0.217908	0.19995
0.675	0.196309	0.223721	0.219029	0.201229
0.676	0.196263	0.223259	0.220509	0.200645
0.677	0.196664	0.222941	0.219063	0.201488
0.678	0.196514	0.224484	0.220342	0.199608
0.679	0.196504	0.223851	0.221341	0.200011
0.68	0.19643	0.224046	0.222113	0.201922
0.681	0.196455	0.22509	0.221722	0.200113
0.682	0.196586	0.224564	0.222701	0.200909
0.683	0.19675	0.224628	0.219831	0.200689
0.684	0.197229	0.223744	0.221468	0.201109
0.685	0.197009	0.223733	0.22162	0.201774
0.686	0.196895	0.224633	0.222332	0.202204
0.687	0.196839	0.225277	0.221507	0.200468
0.688	0.196785	0.225104	0.221169	0.201357
0.689	0.197046	0.225127	0.223346	0.201743
0.69	0.197094	0.224784	0.222483	0.203527
0.691	0.197167	0.225743	0.223004	0.202926
0.692	0.197611	0.224655	0.222963	0.201763
0.693	0.196791	0.225093	0.223632	0.199521
0.694	0.196466	0.225719	0.222908	0.19944
0.695	0.196269	0.225322	0.223495	0.1984
0.696	0.196613	0.225231	0.222597	0.199437
0.697	0.196643	0.225498	0.22215	0.201905
0.698	0.196566	0.225477	0.22276	0.201221
0.699	0.196672	0.223471	0.222841	0.200074
0.7	0.1966	0.224064	0.222764	0.201369
0.701	0.196649	0.225095	0.222606	0.203501
0.702	0.197123	0.225354	0.223102	0.203762
0.703	0.196991	0.226255	0.22131	0.201871
0.704	0.196896	0.228241	0.223214	0.201775
0.705	0.196941	0.226169	0.224582	0.20109
0.706	0.197059	0.226842	0.221058	0.202626
0.707	0.19726	0.227184	0.221634	0.201938
0.708	0.197137	0.228543	0.220727	0.202105
0.709	0.197336	0.230341	0.221936	0.204836
0.71	0.19679	0.229243	0.221396	0.204569
0.711	0.196417	0.230149	0.220716	0.203648
0.712	0.19848	0.230129	0.220254	0.201876
0.713	0.195652	0.229702	0.22101	0.201246
0.714	0.194782	0.229625	0.220738	0.201012
0.715	0.19481	0.228685	0.223456	0.202496
0.716	0.194872	0.229139	0.221936	0.20255
0.717	0.195098	0.229187	0.221009	0.200992
0.718	0.196064	0.228942	0.220904	0.201455
0.719	0.195087	0.22831	0.220148	0.201257
0.72	0.195211	0.229252	0.221011	0.202763
0.721	0.19493	0.228654	0.221536	0.205064
0.722	0.194521	0.228884	0.221558	0.201461
0.723	0.197543	0.230439	0.222509	0.202889
0.724	0.197335	0.230433	0.222197	0.200984
0.725	0.197023	0.230446	0.220829	0.201036
0.726	0.196544	0.232026	0.221476	0.200379
0.727	0.196352	0.230828	0.220483	0.199056
0.728	0.19665	0.22957	0.222415	0.199361
0.729	0.196279	0.226637	0.223567	0.198415
0.73	0.196762	0.228239	0.221748	0.197917
0.731	0.197205	0.229532	0.221089	0.197803
0.732	0.196884	0.228994	0.221753	0.199044
0.733	0.196724	0.230178	0.221562	0.199856
0.734	0.196617	0.230809	0.221764	0.200639
0.735	0.196536	0.232259	0.221786	0.199544
0.736	0.196885	0.23233	0.22079	0.201929
0.737	0.196783	0.232503	0.220013	0.200168
0.738	0.196927	0.234459	0.220595	0.199969
0.739	0.197068	0.233627	0.223161	0.200907
0.74	0.196984	0.232981	0.219989	0.199995
0.741	0.197203	0.233129	0.220215	0.201511
0.742	0.197296	0.232082	0.221635	0.200909
0.743	0.197603	0.233197	0.220274	0.202068
0.744	0.197345	0.233022	0.220863	0.201201
0.745	0.197014	0.231958	0.219264	0.201066
0.746	0.197315	0.230424	0.220465	0.203116
0.747	0.197385	0.230296	0.221098	0.200708
0.748	0.197489	0.230654	0.221532	0.201755
0.749	0.197641	0.230281	0.221337	0.200815
0.75	0.197726	0.232182	0.221554	0.200847
0.751	0.197677	0.232923	0.223058	0.201954
0.752	0.198101	0.232438	0.223189	0.200051
0.753	0.197591	0.232189	0.224204	0.199026
0.754	0.197701	0.23269	0.223325	0.201193
0.755	0.197849	0.232588	0.222223	0.202019
0.756	0.197756	0.233241	0.22255	0.199304
0.757	0.198094	0.231853	0.224042	0.199421
0.758	0.198113	0.23287	0.222652	0.198504
0.759	0.198687	0.232062	0.224462	0.198456
0.76	0.198669	0.231485	0.223581	0.19802
0.761	0.198116	0.232119	0.22313	0.199954
0.762	0.198383	0.231726	0.222341	0.199104
0.763	0.198297	0.232489	0.222839	0.198679
0.764	0.198198	0.232543	0.224573	0.199771
0.765	0.198483	0.232246	0.22424	0.199998
0.766	0.198794	0.232766	0.224595	0.202726
0.767	0.198695	0.232906	0.223575	0.200285
0.768	0.198828	0.232968	0.224387	0.199806
0.769	0.199358	0.234036	0.223591	0.200476
0.77	0.200503	0.233817	0.223499	0.200807
0.771	0.204158	0.233482	0.223191	0.200498
0.772	0.204012	0.234009	0.223823	0.201378
0.773	0.202922	0.233283	0.222515	0.200261
0.774	0.201521	0.232488	0.225094	0.201696
0.775	0.201009	0.233677	0.222354	0.201824
0.776	0.199846	0.233742	0.222778	0.202172
0.777	0.199842	0.233561	0.221965	0.203289
0.778	0.200528	0.233167	0.223782	0.202314
0.779	0.199044	0.232935	0.220007	0.202218
0.78	0.198556	0.233409	0.222689	0.201397
0.781	0.198028	0.234535	0.223678	0.201853
0.782	0.198826	0.233921	0.223122	0.202816
0.783	0.198886	0.234641	0.223545	0.201468
0.784	0.199003	0.235316	0.224064	0.202244
0.785	0.199151	0.235365	0.224954	0.201711
0.786	0.198769	0.235206	0.224482	0.202072
0.787	0.198731	0.234722	0.224572	0.200124
0.788	0.198752	0.234683	0.224593	0.200585
0.789	0.198473	0.235156	0.224856	0.200718
0.79	0.198861	0.234425	0.22526	0.201731
0.791	0.197748	0.235404	0.227122	0.19986
0.792	0.198237	0.234622	0.225067	0.199321
0.793	0.19809	0.234354	0.225691	0.198157
0.794	0.198198	0.234867	0.22308	0.199455
0.795	0.197861	0.234194	0.224621	0.199302
0.796	0.198072	0.233134	0.225833	0.199417
0.797	0.198368	0.233693	0.226432	0.199262
0.798	0.198427	0.234638	0.224822	0.19964
0.799	0.198202	0.234868	0.226414	0.199399
0.8	0.198449	0.23413	0.223876	0.199184
0.801	0.198813	0.234708	0.225084	0.200383
0.802	0.198155	0.234382	0.227499	0.199932
0.803	0.198264	0.235548	0.225936	0.201786
0.804	0.1987	0.235389	0.225058	0.201488
0.805	0.198252	0.235639	0.227943	0.200955
0.806	0.198523	0.235387	0.226944	0.198906
0.807	0.198923	0.235315	0.228296	0.200473
0.808	0.198113	0.235991	0.227724	0.201214
0.809	0.198695	0.235553	0.226123	0.199196
0.81	0.19948	0.236502	0.22672	0.200533
0.811	0.198927	0.236666	0.226547	0.198954
0.812	0.198774	0.236761	0.225096	0.199573
0.813	0.199064	0.235341	0.225379	0.199595
0.814	0.19897	0.237744	0.226527	0.19902
0.815	0.198889	0.236481	0.224664	0.200382
0.816	0.198753	0.236865	0.225722	0.199465
0.817	0.19882	0.237418	0.225073	0.201056
0.818	0.198792	0.236746	0.224687	0.198988
0.819	0.199004	0.237588	0.225528	0.198924
0.82	0.199136	0.23926	0.225746	0.200874
0.821	0.198719	0.237695	0.223875	0.202495
0.822	0.199118	0.237445	0.222332	0.200754
0.823	0.201294	0.236979	0.224578	0.198863
0.824	0.201917	0.236984	0.224618	0.199774
0.825	0.20356	0.236251	0.222095	0.200721
0.826	0.203533	0.236865	0.221247	0.199828
0.827	0.204212	0.237181	0.222146	0.19948
0.828	0.20348	0.238025	0.221875	0.198155
0.829	0.203703	0.237143	0.220021	0.198665
0.83	0.203305	0.237367	0.21919	0.200693
0.831	0.202158	0.237602	0.219005	0.19862
0.832	0.202364	0.237373	0.219467	0.200136
0.833	0.201009	0.236424	0.220591	0.199072
0.834	0.200507	0.237113	0.221408	0.198937
0.835	0.201369	0.23661	0.221495	0.199649
0.836	0.200608	0.237654	0.223889	0.199503
0.837	0.200071	0.238745	0.223289	0.198157
0.838	0.200663	0.238398	0.221892	0.197992
0.839	0.199455	0.238673	0.224114	0.196632
0.84	0.199363	0.237529	0.224983	0.19737
0.841	0.199803	0.238313	0.224781	0.19752
0.842	0.199652	0.238114	0.225369	0.195524
0.843	0.200569	0.238504	0.224939	0.196659
0.844	0.201517	0.238666	0.222868	0.195575
0.845	0.201381	0.239206	0.224867	0.196496
0.846	0.201386	0.238207	0.222848	0.196964
0.847	0.20236	0.23869	0.22533	0.196801
0.848	0.200992	0.239592	0.222433	0.197759
0.849	0.195877	0.239507	0.224022	0.196943
0.85	0.379264	0.238657	0.224122	0.198542
0.851	0.24445	0.238996	0.223853	0.198151
0.852	0.183806	0.239287	0.225725	0.196211
0.853	0.190996	0.240241	0.224341	0.196773
0.854	0.190546	0.239841	0.225664	0.197579
0.855	0.190187	0.239938	0.225813	0.196898
0.856	0.190755	0.239944	0.225122	0.197963
0.857	0.191898	0.240358	0.226422	0.195842
0.858	0.192018	0.239958	0.226374	0.197481
0.859	0.192672	0.239672	0.223025	0.19525
0.86	0.192579	0.240484	0.225846	0.197539
0.861	0.193627	0.241872	0.225849	0.198434
0.862	0.194452	0.241158	0.223877	0.19699
0.863	0.193794	0.241688	0.226003	0.196959
0.864	0.193076	0.241478	0.225272	0.198263
0.865	0.192741	0.241936	0.224654	0.19792
0.866	0.192091	0.241789	0.22644	0.197848
0.867	0.191962	0.241903	0.225807	0.196888
0.868	0.191743	0.241714	0.224499	0.197289
0.869	0.19127	0.241515	0.22726	0.197486
0.87	0.191639	0.241894	0.22633	0.197757
0.871	0.192588	0.240977	0.225719	0.197548
0.872	0.19224	0.240768	0.227174	0.19682
0.873	0.192038	0.24096	0.225625	0.198385
0.874	0.192446	0.240942	0.227405	0.19748
0.875	0.19195	0.24152	0.229014	0.19735
0.876	0.192058	0.241376	0.22789	0.197192
0.877	0.191461	0.241318	0.227766	0.197457
0.878	0.190786	0.241111	0.228489	0.196379
0.879	0.19035	0.242271	0.228742	0.196222
0.88	0.190724	0.242294	0.226915	0.198089
0.881	0.191052	0.242609	0.22652	0.197871
0.882	0.191634	0.242385	0.228104	0.197652
0.883	0.195024	0.241925	0.2288	0.196883
0.884	0.193537	0.242793	0.229979	0.196907
0.885	0.192097	0.242455	0.228521	0.197267
0.886	0.192038	0.242341	0.228869	0.197247
0.887	0.191659	0.242373	0.227745	0.197447
0.888	0.191495	0.243209	0.228596	0.198073
0.889	0.19205	0.242613	0.229753	0.199298
0.89	0.191785	0.243193	0.228715	0.199004
0.891	0.192012	0.243246	0.229734	0.200417
0.892	0.192312	0.243468	0.229061	0.200751
0.893	0.194147	0.243286	0.228342	0.20154
0.894	0.193377	0.244054	0.227948	0.199045
0.895	0.192365	0.244415	0.228864	0.199028
0.896	0.192064	0.24415	0.227851	0.197542
0.897	0.19194	0.244908	0.226525	0.198156
0.898	0.191755	0.244527	0.226875	0.198757
0.899	0.192345	0.24447	0.226021	0.198446
0.9	0.192237	0.244588	0.229519	0.198525
0.901	0.192466	0.244417	0.228562	0.197411
0.902	0.19359	0.245156	0.227569	0.198234
0.903	0.193483	0.244938	0.228567	0.197295
0.904	0.193192	0.244076	0.227503	0.197962
0.905	0.193312	0.244733	0.227889	0.197762
0.906	0.193067	0.244562	0.229587	0.197403
0.907	0.193538	0.244782	0.226252	0.197269
0.908	0.193405	0.244865	0.226895	0.19759
0.909	0.193323	0.245041	0.226832	0.197943
0.91	0.193407	0.244855	0.226111	0.198165
0.911	0.193539	0.245554	0.227391	0.199795
0.912	0.193776	0.245637	0.226858	0.196874
0.913	0.193746	0.245619	0.225483	0.19788
0.914	0.194423	0.245205	0.227553	0.198904
0.915	0.194161	0.245656	0.22792	0.198953
0.916	0.19465	0.246087	0.225592	0.199206
0.917	0.194554	0.245936	0.227516	0.198723
0.918	0.195024	0.245293	0.22825	0.198976
0.919	0.195092	0.24688	0.227234	0.197457
0.92	0.194751	0.24569	0.22838	0.197631
0.921	0.194841	0.246378	0.226882	0.198439
0.922	0.195038	0.246428	0.226817	0.196279
0.923	0.194361	0.247307	0.226606	0.19684
0.924	0.194232	0.246241	0.228365	0.198028
0.925	0.194056	0.246389	0.225803	0.195723
0.926	0.193502	0.246431	0.225273	0.196357
0.927	0.19317	0.246169	0.227902	0.196982
0.928	0.193761	0.246458	0.227084	0.196312
0.929	0.193594	0.246272	0.227653	0.194667
0.93	0.193393	0.246033	0.229222	0.195285
0.931	0.193704	0.246036	0.227172	0.196892
0.932	0.193785	0.246752	0.226813	0.195677
0.933	0.193682	0.246475	0.228323	0.196192
0.934	0.194312	0.246191	0.226829	0.195691
0.935	0.194231	0.246581	0.22776	0.197039
0.936	0.194084	0.246711	0.2283	0.196605
0.937	0.193727	0.246385	0.227408	0.197265
0.938	0.194015	0.246005	0.226886	0.198911
0.939	0.193654	0.246025	0.228381	0.198909
0.94	0.193769	0.245996	0.227337	0.19804
0.941	0.193612	0.245718	0.228531	0.198401
0.942	0.193803	0.245338	0.227918	0.198795
0.943	0.193773	0.245889	0.227446	0.198099
0.944	0.193787	0.245914	0.228551	0.197935
0.945	0.194041	0.246356	0.227881	0.195922
0.946	0.193594	0.2466	0.226978	0.196969
0.947	0.193537	0.246517	0.228236	0.197411
0.948	0.193778	0.246929	0.228127	0.197418
0.949	0.193832	0.24642	0.225566	0.197032
0.95	0.193638	0.247119	0.226858	0.195315
0.951	0.193923	0.24775	0.227436	0.197082
0.952	0.193898	0.24739	0.226746	0.19563
0.953	0.194141	0.247021	0.226521	0.196042
0.954	0.193966	0.248119	0.225524	0.194391
0.955	0.194268	0.247606	0.227253	0.194164
0.956	0.194444	0.247327	0.22637	0.194408
0.957	0.194433	0.247414	0.227035	0.193431
0.958	0.194599	0.247314	0.225671	0.193967
0.959	0.194362	0.247814	0.227201	0.194876
0.96	0.194738	0.247703	0.225648	0.194488
0.961	0.194291	0.247601	0.226075	0.196039
0.962	0.194701	0.247688	0.22681	0.19635
0.963	0.194576	0.247565	0.225758	0.197304
0.964	0.194679	0.247892	0.225674	0.195533
0.965	0.19467	0.248254	0.226064	0.195656
0.966	0.194747	0.248194	0.225686	0.197711
0.967	0.195376	0.248441	0.22564	0.196269
0.968	0.194879	0.248255	0.227637	0.196508
0.969	0.195202	0.248376	0.226769	0.197247
0.97	0.1951	0.249034	0.227772	0.195795
0.971	0.194896	0.248741	0.228732	0.196982
0.972	0.195282	0.248778	0.227822	0.196498
0.973	0.195308	0.249091	0.228283	0.196565
0.974	0.195474	0.249361	0.229137	0.197757
0.975	0.19593	0.24943	0.227905	0.197344
0.976	0.196127	0.249752	0.228914	0.197985
0.977	0.195351	0.25017	0.22834	0.19775
0.978	0.195673	0.250438	0.229341	0.198089
0.979	0.195689	0.250497	0.227011	0.197445
0.98	0.195394	0.250204	0.230481	0.195901
0.981	0.195653	0.249642	0.227515	0.194653
0.982	0.195936	0.25066	0.226464	0.195995
0.983	0.195651	0.251025	0.229415	0.195258
0.984	0.195851	0.250824	0.22826	0.196784
0.985	0.196121	0.250986	0.229801	0.197158
0.986	0.196303	0.250885	0.229145	0.196938
0.987	0.196	0.250757	0.229351	0.198081
0.988	0.196209	0.250115	0.228074	0.197616
0.989	0.196437	0.250093	0.228359	0.196766
0.99	0.196335	0.250767	0.227122	0.196704
0.991	0.19607	0.250983	0.226873	0.197082
0.992	0.196212	0.251158	0.226549	0.198332
0.993	0.196269	0.251543	0.227226	0.197978
0.994	0.196551	0.250775	0.227535	0.197455
0.995	0.196641	0.25043	0.226782	0.197408
0.996	0.196476	0.249909	0.226186	0.197059
0.997	0.196952	0.249712	0.229121	0.197878
0.998	0.196761	0.25058	0.229359	0.19779
0.999		0.300499	0.269107	0.238957
1		0.260773	0.223955	0.222743
