# Supplementary material for: The roles of contact conformity, temperature and displacement amplitude on the lubricated fretting wear of a steel-on-steel contact
Source: R Soc Open Sci. 2016 Oct 19;3(10):150637. doi: 10.1098/rsos.150637 (PMC5095370; doi:10.1098/rsos.150637)
Supplement: Fig-22a [file rsos150637supp11.xlsx]

## Sheet: Fig-26 left
Figure 26a
100 µm
Temperature / ˚C	Wear rate / 10^(-5) mm^3 N^(-1) m^(-1)	V- / mm^3	Sliding Amp / microns
23	0.0959153	0.00947269	98.761
85	0.294529	0.0290289	98.5604
150	0.574355	0.056093	97.6625
230	0.232211	0.0226953	97.7358
25 µm
Temperature / ˚C	Wear rate / 10^(-5) mm^3 N^(-1) m^(-1)	V- / mm^3	Sliding Amp / microns
21.9	0.0410818	0.00099054	24.1114
85	0.293581	0.00665406	22.6652
150	0.503553	0.0112131	22.2681
230	0.261537	0.00596165	22.7947
