# Supplementary material for: The roles of contact conformity, temperature and displacement amplitude on the lubricated fretting wear of a steel-on-steel contact
Source: R Soc Open Sci. 2016 Oct 19;3(10):150637. doi: 10.1098/rsos.150637 (PMC5095370; doi:10.1098/rsos.150637)
Supplement: Fig-26a [file rsos150637supp13.xlsx]

## Sheet: Fig-8a
Figure 8a
Temperature / ˚C
Ambient		85		150		230
Displacement / µm	Force / N	Displacement / µm	Force / N	Displacement / µm	Force / N	Displacement / µm	Force / N
-95.0377	31.4672	-88.6121	18.695	-92.5703	16.6163	-85.7497	19.1154
-93.991	32.5745	-86.7019	19.3596	-90.9479	17.1702	-83.8396	20.887
-92.6042	32.1316	-84.5825	19.6919	-89.1948	17.8347	-81.8509	21.9946
-91.0604	33.0173	-82.2013	20.6886	-87.3108	17.9455	-79.81	23.1021
-89.2811	32.5746	-79.5585	21.1318	-85.3483	19.1637	-77.3242	23.8774
-87.3972	33.3497	-76.8634	21.4641	-82.9933	20.4925	-74.8384	25.0957
-85.2515	32.9068	-73.7757	22.1287	-80.4813	20.825	-72.2742	26.6461
-82.7919	32.9068	-70.7404	21.9074	-77.3152	21.7109	-69.422	27.4213
-80.3323	33.2389	-67.3388	22.9041	-73.8613	22.4861	-66.5961	28.5288
-77.4802	33.5711	-63.754	23.3471	-70.4858	22.8184	-63.4562	29.0826
-74.3664	34.2355	-60.2216	23.9009	-66.6393	23.483	-60.2901	29.9688
-71.148	33.7926	-56.3228	24.0119	-62.819	23.5939	-57.1501	30.5226
-67.537	33.682	-52.2932	25.6728	-59.2081	24.5906	-53.6439	31.5194
-63.8738	33.5712	-48.3944	26.1159	-55.3093	25.6979	-50.1115	32.0733
-59.7657	33.5712	-44.1816	26.4483	-51.4628	26.584	-46.6052	32.5163
-55.3959	32.6855	-40.0997	26.8914	-47.0407	28.4664	-42.8634	32.9595
-51.157	32.6855	-35.6775	27.9988	-42.5139	29.2416	-39.2525	33.1812
-46.5779	32.3534	-31.1769	28.3311	-38.118	29.6847	-35.2752	33.0708
-41.8418	32.0212	-26.9903	28.885	-33.4081	29.7956	-31.1933	34.0674
-37.4198	31.6891	-22.5159	29.328	-28.6981	30.9031	-27.4254	34.2891
-32.4743	31.0249	-18.0153	30.214	-24.4591	30.9033	-23.2912	34.7323
-27.8691	31.357	-13.881	31.0999	-19.88	31.4571	-19.1831	34.7326
-22.976	31.6892	-9.43273	31.211	-15.5103	32.4538	-15.2582	35.1758
-18.0045	32.0213	-5.29844	32.2075	-10.7218	33.4503	-10.9669	35.3974
-13.2422	32.6857	-0.928673	32.4291	-5.61936	33.8934	-6.96347	35.3976
-8.08748	31.6892	3.28411	33.8688	-0.778594	33.4507	-2.69842	36.0623
-3.06358	33.2394	7.20906	34.2011	4.27149	34.4474	1.54049	36.5055
1.62018	33.6823	11.3695	34.6442	9.08611	33.894	5.6486	36.5057
6.61794	34.2359	15.3991	35.0874	13.3774	33.1191	9.91366	37.0596
11.197	34.7895	19.1671	35.5303	17.7995	34.5588	14.1264	37.2813
15.9854	33.793	23.1182	35.5305	21.9076	35.4446	18.1037	37.1708
20.5907	35.1217	26.7553	36.1951	26.4867	35.8877	22.2903	37.7246
24.7772	35.3432	30.6018	36.6382	31.092	35.9986	26.1629	37.5035
29.1208	35.5647	34.3174	36.7491	35.4356	36.4417	30.2709	37.8359
33.3598	36.2291	37.7714	36.7493	40.0147	36.774	34.3005	37.9468
37.2062	36.5612	41.3823	37.4139	44.5415	37.1063	38.1208	38.5006
41.1573	36.7827	44.9148	37.414	48.5711	36.8852	41.9934	38.0581
44.7944	36.2292	48.1333	37.7464	52.4961	38.4354	45.866	38.612
48.5885	36.8934	51.4564	37.968	56.0547	39.6535	49.4507	39.1658
52.2517	36.4507	54.5964	38.0789	59.9273	40.2072	53.114	39.7197
55.601	37.0043	57.841	38.4111	63.7476	41.7575	56.5156	39.6093
59.0811	37.115	60.981	37.9686	67.3324	42.865	60.1527	39.4987
62.4565	36.7829	63.8593	38.9653	70.9957	44.5259	63.6851	40.4954
65.4133	37.7794	66.8946	39.4082	74.4759	45.7441	66.8774	40.7171
68.4486	37.6686	69.799	39.0763	77.3542	47.1836	70.122	41.1603
71.1699	38.2222	72.4942	40.073	80.0755	49.6197	73.2357	41.7141
73.7865	37.8902	75.2155	39.5196	82.3258	51.7236	76.0355	42.268
76.3507	38.5546	77.6751	40.2949	84.7069	53.0524	78.8353	42.2682
78.6795	38.8867	80.1086	40.5165	86.9572	55.4884	81.3211	42.6006
80.9037	38.5546	82.5421	40.5167	88.9721	57.0387	83.8592	43.4867
83.1016	38.4438	84.6092	41.6241	91.1439	58.5889	86.2141	44.262
85.0379	38.8868	86.6764	41.4028	92.9756	59.8071	88.2028	44.7051
87.0266	38.9975	88.6912	42.2887	94.4409	61.0253	90.2699	45.3697
88.8058	38.8868	90.4182	42.8426	95.4091	63.4612	92.1538	46.0343
90.5328	39.219	92.1452	42.9535	95.9847	64.9009	93.8023	46.6988
92.1813	39.7726	93.6105	43.6179	96.4819	66.8941	95.3984	47.2526
93.5942	40.2156	95.0497	44.7254	96.8221	69.6622	96.7067	48.0279
95.0072	39.9941	96.2795	45.1683	97.0838	71.4339	97.9627	49.0247
96.1847	40.6585	97.3262	45.7223	97.3193	71.877	98.9832	49.6893
97.179	40.6586	98.1897	46.8296	97.4502	70.1056	99.8467	49.911
98.0163	40.5478	98.8962	47.1619	97.4502	65.8984	100.422	51.0184
98.7751	40.8801	99.4196	47.7157	97.2147	60.2518	100.919	51.6829
99.4293	40.6586	99.7859	48.6018	96.9793	55.7123	101.155	53.1226
99.8479	41.4337	99.9168	48.8234	96.7176	53.1658	101.233	52.3478
100.24	40.8802	99.9953	48.8236	96.5868	52.7232	101.207	51.4622
100.397	41.8767	99.943	47.1629	96.6915	53.3876	101.05	48.6944
100.528	42.9839	99.8645	44.2843	96.9794	54.4951	100.919	44.0444
100.554	43.316	99.8122	38.6377	97.2934	57.8168	100.789	39.505
100.476	41.2124	99.7337	35.3162	97.3981	60.3636	100.736	35.9622
100.45	38.3337	99.6291	32.8806	97.372	59.8102	100.736	34.4124
100.424	33.5726	99.6291	30.8877	97.1626	59.5889	100.658	33.7482
100.293	28.0366	99.5768	29.7807	96.8225	59.1463	100.762	34.0806
100.188	23.8292	99.5769	29.7809	96.5609	55.7139	100.71	34.1916
100.057	19.954	99.4984	29.2275	96.5086	51.8389	100.632	33.1953
100.11	19.4004	99.3937	27.4561	96.5348	48.9603	100.553	31.7561
100.11	19.9541	99.3676	26.1277	96.7441	45.7496	100.475	30.317
100.162	20.2862	99.3415	24.4671	96.9011	43.2031	100.501	28.6564
100.11	20.397	99.263	22.4742	96.875	41.9853	100.344	25.6672
100.031	21.2828	99.2107	20.3707	96.6919	41.0998	100.291	22.2351
99.9525	20.6184	99.2369	17.8243	96.4041	38.1104	100.161	20.0208
100.005	18.4041	99.1845	14.7243	96.0639	35.7854	100.134	17.4744
99.9002	15.636	99.0537	13.1743	95.8808	32.9068	100.056	14.3744
99.8217	12.4252	99.0276	10.8494	95.8023	28.589	100.03	12.7139
99.7693	8.21784	98.923	8.96733	95.9594	24.7139	99.8727	10.4996
99.717	3.01381	98.8707	6.08876	96.064	21.8351	99.7681	8.2855
99.6646	-0.529136	98.7399	2.32435	96.0379	18.9565	99.6372	5.07473
99.5338	-4.07225	98.5829	-1.21862	95.9333	14.8601	99.4802	2.19623
99.4553	-8.05813	98.3213	-5.20434	95.6193	12.0922	99.2447	-1.23586
99.2983	-10.3833	98.1381	-8.63647	95.253	10.4314	98.9307	-3.78227
99.1675	-11.9333	97.9027	-11.0723	95.0699	7.77435	98.6691	-6.10724
99.0628	-14.5907	97.6149	-12.1793	94.9914	5.33869	98.2504	-8.1
98.9843	-17.248	97.3009	-12.8435	94.9914	1.68507	97.8841	-9.42845
98.8011	-18.023	96.9084	-13.1754	95.0176	-1.19353	97.3869	-10.5354
98.6703	-20.1267	96.3328	-13.8395	94.9915	-5.29008	96.7589	-12.3067
98.5133	-22.0089	95.7049	-15.5002	94.5729	-8.16868	96.0001	-13.0816
98.2516	-22.5624	94.8937	-15.0571	93.9449	-10.1616	95.0581	-14.2993
97.9376	-24.334	93.9518	-16.2749	93.0815	-10.8258	94.0638	-15.7384
97.362	-25.109	92.7743	-16.4962	92.1918	-12.1543	92.834	-17.1776
96.6031	-26.1055	91.4922	-16.7175	91.2499	-13.2613	91.421	-18.5061
95.7397	-27.6556	89.9222	-17.8245	90.3079	-14.8112	89.9295	-19.2809
94.6145	-27.6555	88.0383	-18.71	89.3921	-16.3612	88.2026	-20.9414
93.2539	-27.7662	86.1021	-18.5992	88.2408	-18.2432	86.2663	-22.6021
91.6054	-29.3162	83.7733	-19.4847	86.8279	-19.129	84.2777	-23.2661
89.7214	-29.427	81.4445	-20.4811	85.0225	-21.1217	81.9227	-25.0375
87.6804	-30.3127	78.6709	-21.3668	82.8769	-22.8931	79.5677	-25.8123
85.3778	-30.5342	75.7665	-21.4772	80.7574	-24.3324	76.9249	-26.9193
82.8659	-30.8662	72.8097	-22.695	78.3502	-26.5466	74.1252	-27.5835
80.3016	-31.0877	69.539	-23.802	75.9429	-28.6503	71.2992	-27.8048
77.3971	-31.7521	66.0328	-23.691	73.6141	-30.5324	68.1593	-27.9152
74.4665	-31.4199	62.6312	-24.6874	71.0499	-32.6359	64.81	-28.5794
71.1434	-32.5271	58.8371	-25.7946	68.381	-34.4073	61.5392	-29.4649
67.5324	-31.6412	55.2001	-26.9016	65.1625	-34.9608	57.9021	-29.354
64	-31.6411	51.3013	-27.3443	61.604	-36.0678	54.2912	-30.2395
59.9704	-32.3055	47.2717	-28.6728	58.1501	-36.5106	50.4709	-30.6822
55.81	-32.3055	43.3992	-29.4476	54.4607	-36.7319	46.4413	-30.5712
51.8065	-32.4161	39.2126	-30.3332	50.7713	-36.6209	42.4902	-31.2354
47.3321	-32.3054	35.0261	-30.8866	47.3697	-37.5067	38.2513	-31.8996
43.0147	-32.3054	31.0227	-31.5508	43.7326	-37.728	33.9077	-31.8994
38.4094	-32.0839	26.7314	-32.7686	40.174	-38.2814	29.8258	-32.1205
33.6995	-31.641	22.728	-32.6577	36.1183	-38.5027	25.299	-32.4526
29.3036	-31.6409	18.4368	-33.5434	31.6701	-39.3883	21.0863	-33.006
24.6198	-31.8624	14.1456	-34.3182	27.405	-39.4988	16.6119	-32.3414
19.8576	-32.6374	10.1945	-34.3181	22.6951	-38.7236	12.0589	-32.8947
15.4355	-32.8588	5.98176	-35.3142	17.9852	-39.0557	7.76767	-33.2268
10.6209	-33.0803	1.79521	-35.2034	13.7463	-39.6092	3.16243	-33.2266
6.04179	-33.5232	-2.0512	-35.7568	9.3243	-39.3876	-1.41666	-33.2264
1.22723	-33.3017	-6.21159	-35.646	5.13772	-40.0518	-5.68176	-33.4475
-3.61355	-33.1909	-10.058	-36.0886	0.349339	-40.6053	-10.3132	-33.8903
-8.06179	-34.0767	-14.1137	-36.4207	-4.54371	-41.0479	-14.6044	-34.333
-12.7979	-34.9624	-18.091	-36.4206	-9.27975	-40.8264	-19.105	-33.8899
-17.4816	-35.8482	-21.8327	-36.0881	-14.2513	-41.712	-23.6579	-34.5541
-21.7991	-36.7339	-25.7576	-36.5309	-19.1182	-41.6012	-27.7922	-34.5539
-26.0903	-36.7339	-29.6825	-36.7522	-23.4356	-42.1547	-32.1096	-35.3288
-30.0414	-38.0625	-33.2672	-36.9735	-27.8838	-42.1545	-36.4009	-35.7713
-34.0972	-39.059	-37.0352	-37.1948	-32.018	-42.5972	-40.2996	-36.3249
-37.9698	-38.5054	-40.5414	-37.1946	-36.5709	-42.9293	-44.3554	-36.6568
-41.5023	-39.1696	-44.2046	-37.5266	-41.15	-42.5969	-47.9925	-36.5458
-45.1393	-40.0554	-47.7632	-37.4158	-45.4674	-43.8148	-51.8127	-37.3206
-48.7241	-40.0554	-51.0601	-37.6369	-50.1511	-43.8146	-55.476	-38.317
-51.9164	-39.5018	-54.4879	-38.0797	-54.5993	-43.1502	-58.8253	-38.6491
-55.2395	-39.8339	-57.8633	-38.5224	-58.3411	-44.0358	-62.2269	-39.424
-58.2486	-39.8338	-60.9247	-38.4115	-62.109	-44.8107	-65.5761	-39.645
-61.3101	-39.3909	-64.1954	-38.8542	-65.589	-45.475	-68.5329	-40.6414
-64.2669	-39.3909	-67.0998	-38.7434	-69.1214	-46.0284	-71.6467	-41.1948
-66.8573	-39.5016	-70.0304	-39.7396	-72.68	-46.6925	-74.3156	-41.6375
-69.6309	-39.8337	-72.9872	-39.1859	-76.1078	-47.4675	-77.1154	-42.3018
-72.2214	-39.8337	-75.5253	-39.6286	-79.614	-48.2424	-79.6012	-42.4122
-74.4717	-39.723	-78.1418	-39.9606	-82.9109	-48.9067	-81.8253	-43.63
-76.6958	-40.1658	-80.6799	-40.1819	-85.6845	-49.5708	-84.0495	-44.0727
-78.6583	-39.5015	-82.7994	-40.7353	-88.2749	-51.7852	-85.9858	-45.2904
-80.6993	-39.9443	-84.945	-40.9566	-90.3944	-52.6707	-87.7389	-45.1796
-82.6617	-39.8336	-86.8027	-41.51	-92.5138	-53.9992	-89.3612	-45.733
-84.441	-39.6121	-88.7128	-42.0635	-94.5547	-54.6635	-90.8003	-45.9543
-86.3774	-39.9442	-90.5444	-42.3956	-96.4387	-55.992	-92.2395	-46.6183
-88.052	-40.4979	-92.1405	-43.0597	-98.2964	-58.0956	-93.4693	-47.6146
-89.5696	-40.1656	-93.7105	-43.8346	-99.8141	-58.8705	-94.6206	-47.836
-91.1396	-40.2764	-95.1234	-44.2773	-100.834	-60.6419	-95.6149	-48.1679
-92.4741	-40.83	-96.3271	-44.6093	-101.541	-62.7455	-96.5045	-48.9428
-93.8347	-40.4978	-97.426	-45.6057	-101.829	-63.7419	-97.2633	-50.1606
-94.9337	-40.7191	-98.2633	-46.0484	-101.933	-65.7348	-97.8128	-50.9355
-95.8757	-41.162	-98.9698	-46.3804	-101.907	-66.9525	-98.1792	-51.7103
-96.7654	-40.4977	-99.493	-47.7089	-102.012	-65.6237	-98.4408	-51.9316
-97.5504	-40.8298	-99.807	-48.9267	-102.116	-63.4093	-98.5455	-52.8172
-98.2045	-41.494	-99.964	-49.4801	-102.273	-59.6445	-98.5455	-51.5991
-98.6755	-41.2727	-99.8854	-48.9264	-102.273	-54.3299	-98.4146	-49.4952
-99.0157	-41.0512	-99.8069	-45.3831	-102.09	-48.9044	-98.2576	-45.5091
-99.1727	-42.1584	-99.7022	-41.3971	-101.855	-46.9112	-98.2576	-41.9658
-99.3297	-41.6048	-99.519	-36.968	-101.593	-45.6931	-98.1791	-38.5333
-99.2512	-40.9403	-99.519	-31.9855	-101.41	-45.693	-98.0744	-36.2079
-99.1989	-38.3937	-99.4405	-28.9957	-101.488	-45.9144	-98.0744	-34.6576
-99.1727	-33.9648	-99.4143	-27.667	-101.619	-47.4643	-98.0221	-34.2145
-99.0942	-29.8682	-99.4666	-27.8883	-101.855	-48.6822	-98.0221	-34.2144
-98.9896	-25.4392	-99.4142	-27.9988	-102.011	-48.4606	-98.0483	-34.9893
-98.9896	-22.0069	-99.4142	-28.8845	-102.011	-48.5712	-98.0221	-34.4355
-98.9372	-18.5745	-99.3356	-28.6629	-101.854	-47.9068	-97.9436	-33.9926
-98.9634	-18.0209	-99.2048	-26.4482	-101.567	-46.2459	-97.8651	-31.4458
-98.8326	-18.1315	-99.1786	-23.3479	-101.305	-42.8133	-97.7866	-28.4561
-98.8849	-19.4601	-99.0739	-19.8047	-101.2	-39.1594	-97.6296	-25.1343
-98.8326	-20.0137	-99.0215	-16.5936	-101.226	-35.3949	-97.5772	-22.0339
-98.8326	-20.2351	-99.0215	-13.604	-101.279	-31.0766	-97.4987	-19.93
-98.728	-19.6815	-99.0215	-11.9429	-101.383	-27.8656	-97.4464	-18.0477
-98.6756	-15.5848	-98.9429	-11.3892	-101.252	-23.658	-97.3941	-16.2759
-98.571	-11.8203	-98.8906	-10.1711	-101.017	-20.2255	-97.3156	-14.1721
-98.5186	-7.05916	-98.8906	-8.95309	-100.703	-16.7931	-97.1847	-10.6288
-98.4663	-2.85176	-98.7597	-6.18487	-100.336	-13.3606	-97.0539	-8.85722
-98.414	1.4663	-98.6288	-3.0845	-100.127	-11.2567	-96.8969	-6.31044
-98.3878	4.01294	-98.498	0.237301	-100.127	-8.48864	-96.7922	-2.87778
-98.2832	6.78105	-98.3148	4.77694	-100.336	-7.60267	-96.5305	-0.331181
-98.2047	8.6633	-98.1316	8.32024	-100.546	-6.16326	-96.3212	2.5477
-98.1	10.5457	-97.896	11.7527	-100.598	-5.05582	-96.0072	4.31946
-98.0215	12.6494	-97.6344	12.7494	-100.389	-2.73058	-95.7455	6.53409
-97.8646	15.0853	-97.3465	13.8567	-100.101	1.25546	-95.3792	7.53076
-97.7337	18.1855	-96.8755	14.4106	-99.6298	5.13081	-94.9082	9.19168
-97.6029	21.7287	-96.3783	15.9608	-99.1064	7.78821	-94.3064	10.4098
-97.4459	24.8289	-95.7765	16.2931	-98.7662	10.5564	-93.5476	11.8493
-97.3413	26.9326	-94.9652	16.7362	-98.3214	11.8851	-92.6841	12.9567
-97.0796	28.0398	-93.9448	17.4006	-97.8242	12.4388	-91.6374	13.6211
-96.7394	29.147	-92.8719	17.0686	-97.013	13.6569	-90.4076	15.1714
-96.2685	30.1435	-91.4589	18.0653	-96.0448	14.9857	-89.1255	16.2788
-95.6143	31.3615	-90.0197	18.2869	-94.5533	15.6502	-87.5032	17.829
-95.0377	31.4672	-88.6121	18.695	-92.5703	16.6163	-85.7497	19.1154
