# Supplementary material for: The roles of contact conformity, temperature and displacement amplitude on the lubricated fretting wear of a steel-on-steel contact
Source: R Soc Open Sci. 2016 Oct 19;3(10):150637. doi: 10.1098/rsos.150637 (PMC5095370; doi:10.1098/rsos.150637)
Supplement: Fig-26b [file rsos150637supp14.xlsx]

## Sheet: Fig-8b
Figure 8b
Temperature / ˚C
Ambient		85		150		230
Displacement / µm	Force / N	Displacement / µm	Force / N	Displacement / µm	Force / N	Displacement / µm	Force / N
-83.2044	21.6164	-88.7113	24.1741	-91.9562	30.5134	-93.5653	31.8544
-81.2419	22.9452	-87.1152	25.7244	-91.0404	31.8424	-92.4924	32.962
-79.0177	23.831	-85.3883	27.164	-89.9938	33.0604	-91.2626	33.1839
-76.715	23.9417	-83.3473	28.8251	-88.7116	33.6141	-89.7711	33.6274
-74.1507	24.9382	-81.2802	30.5969	-87.351	34.3893	-88.2011	34.6243
-71.5602	25.9348	-78.9253	31.0399	-85.624	35.0539	-86.3171	34.514
-68.5772	26.7099	-76.3349	32.701	-83.8447	35.2755	-84.2238	35.8431
-65.4372	27.7064	-73.7445	34.362	-81.5944	34.9435	-82.1305	36.065
-62.2972	28.4815	-70.7615	35.0267	-79.0301	36.2723	-79.697	36.7299
-58.8694	28.8137	-67.6478	36.2447	-76.4919	36.2725	-77.0019	37.5054
-55.363	29.2567	-64.6387	36.7987	-73.5352	36.1618	-74.2806	37.5059
-51.9875	30.9175	-61.4203	37.4631	-70.4737	37.6014	-71.2453	36.842
-48.2196	30.696	-58.228	38.5705	-67.4384	37.3801	-68.1053	37.5068
-44.6609	31.139	-54.8003	39.5673	-63.9845	38.8196	-64.6252	37.2858
-40.6836	31.8034	-51.137	39.6783	-60.6875	38.9305	-60.8573	37.8399
-36.5755	31.9141	-47.6308	40.1213	-57.0242	39.4843	-57.2202	37.5082
-32.6505	31.8035	-43.732	40.786	-53.2301	39.4844	-53.2167	38.8373
-28.3853	32.4678	-39.624	41.3398	-49.4622	39.0416	-49.0563	39.3914
-24.0155	32.8001	-35.7253	41.2293	-45.3018	39.0418	-45.2098	38.9489
-20.0121	32.5787	-31.5649	41.7832	-41.1413	39.042	-40.9185	38.6172
-15.7469	33.243	-27.5876	41.894	-37.1379	39.1529	-36.8366	38.6177
-11.8219	34.0181	-23.401	42.0051	-32.6634	39.0423	-32.4145	38.729
-7.63528	33.9074	-19.1098	42.3374	-28.4507	39.3747	-27.8877	39.7258
-3.4748	33.9075	-15.0541	42.7806	-23.8716	39.0426	-23.5703	38.6191
0.293158	34.2396	-10.7629	43.5559	-19.1093	39.375	-18.9912	38.3981
4.349	34.9041	-6.52394	43.3346	-14.818	39.7073	-14.3859	39.5059
8.24778	34.7933	-2.41588	43.3348	-10.1343	39.9289	-10.1208	39.7276
11.885	34.9042	1.87535	43.8886	-5.55521	39.929	-5.56786	39.7281
15.7053	35.9007	5.95726	43.778	-1.18546	40.0399	-1.22429	39.7286
19.2901	35.7899	10.2746	44.2212	3.41983	40.1508	3.38101	40.0613
23.1366	36.0114	14.7229	44.4429	7.76342	40.3723	7.82925	39.3974
26.983	36.1221	18.9094	44.886	12.3687	40.1511	12.0682	39.7299
30.5417	36.6759	23.253	44.554	17.0263	40.7049	16.5165	39.6197
34.2312	36.8973	27.4919	44.5542	21.2914	40.3728	20.7554	39.7308
37.7898	36.7866	31.5215	44.6652	25.8181	40.3729	24.7327	40.0636
41.1392	37.1188	35.6557	45.219	30.2141	40.9268	28.8932	40.1747
44.5931	37.5618	39.4759	44.7763	34.3222	41.1483	32.7396	39.9537
47.8117	37.3403	43.4794	45.4409	38.5873	41.1484	36.7169	39.7326
51.1871	37.894	47.4304	45.7733	42.486	41.2594	40.6942	40.619
54.5626	37.894	51.0152	45.8843	46.5418	40.5951	44.3836	40.0658
57.598	38.0049	54.8092	46.1058	50.4406	41.3703	48.2562	39.6233
60.7903	38.5585	58.4986	46.3275	53.9992	40.9277	51.9195	40.6203
63.9826	38.8906	61.8741	47.3243	57.6101	41.0385	55.3473	40.2887
66.9656	39.5551	65.3803	47.2138	61.0902	40.8172	58.8274	40.2891
70.0795	39.1122	68.5202	47.3247	64.2825	41.0388	61.9674	40.4002
72.9316	39.7766	71.8172	47.7679	67.5795	41.3711	65.212	40.29
75.9669	39.4444	74.9047	47.6573	70.5363	41.5927	68.2735	40.1796
78.8714	39.6659	77.6783	47.9898	73.5977	41.3714	71.021	40.5122
81.3573	40.441	80.5304	48.3221	76.6069	41.1501	73.8469	40.5127
83.9216	40.8839	83.1209	48.3223	79.2497	41.2611	76.5421	40.5131
86.3813	41.9911	85.4496	48.8761	81.8401	41.9254	78.9494	40.735
88.5532	41.9912	87.8046	48.6549	84.3521	41.5935	81.409	40.9569
90.6726	43.0984	89.8455	49.4301	86.6024	41.9257	83.5547	40.8467
92.5305	44.2058	91.8341	50.759	88.8527	42.4796	85.7788	40.8472
94.4407	44.3164	93.6657	50.87	90.7367	42.4798	87.9244	40.8476
96.1416	44.7594	95.2357	51.5345	92.5421	43.255	89.8084	41.0695
97.6069	45.5345	96.6486	53.0848	94.2953	43.1443	91.6663	40.9591
98.9938	45.756	97.9046	53.1958	95.6298	44.141	93.3147	41.4025
100.145	46.6417	98.8727	54.1926	97.0951	44.6947	94.7801	41.735
101.139	47.3062	99.7623	55.8535	98.3511	46.1343	96.1408	41.6248
101.951	48.3026	100.312	57.0717	99.4239	46.2451	97.2136	42.5109
102.553	47.8598	100.809	58.1791	100.34	48.1275	98.2341	42.9543
103.05	48.8564	100.94	59.6188	100.994	49.1242	99.0191	43.5083
103.259	48.635	100.966	59.3975	101.517	51.3388	99.6471	43.6194
103.338	47.9706	100.861	56.1867	101.7	53.9963	100.144	44.1736
103.285	46.1991	100.756	50.208	101.727	54.1071	100.537	44.8383
103.129	42.2132	100.547	44.4507	101.622	50.0106	100.746	45.5031
102.972	37.6736	100.547	39.1364	101.439	44.4746	100.877	45.6142
102.867	32.2482	100.469	36.4791	101.282	37.9422	100.877	45.2825
102.762	28.4838	100.416	34.8186	101.203	28.9739	100.851	42.7363
102.815	26.9338	100.442	35.2618	101.177	25.0988	100.746	37.865
102.762	26.6017	100.416	36.3692	101.151	24.3239	100.642	31.8865
102.736	26.8232	100.39	36.48	101.177	24.6563	100.458	25.7973
102.658	27.266	100.311	35.5945	101.177	28.0888	100.432	20.4831
102.684	26.7124	100.285	34.1553	101.177	31.9642	100.38	19.2655
102.606	25.3838	100.285	33.3804	101.125	33.5144	100.302	18.7123
102.632	23.1694	100.233	31.0555	101.177	32.6289	100.38	19.4878
102.606	21.6193	100.259	27.9555	101.073	30.0824	100.459	20.9277
102.527	17.6334	100.233	24.3019	101.02	25.875	100.38	22.1459
102.449	13.3153	100.154	21.3127	100.942	19.232	100.275	22.2572
102.318	10.2151	99.9712	17.5483	100.916	14.2497	100.223	20.929
102.161	6.78282	99.8927	15.6663	100.863	10.4852	100.145	18.6042
102.004	3.23971	99.7618	13.452	100.706	7.16372	100.145	14.6186
101.9	0.693286	99.5786	10.5735	100.68	4.17446	100.066	9.74739
101.769	-1.52118	99.5263	7.80578	100.575	3.17809	100.04	4.54377
101.638	-4.51054	99.3692	3.93071	100.523	2.51383	99.9092	-0.216797
101.507	-7.61071	99.2122	-0.16579	100.471	1.6283	99.7523	-5.1988
101.22	-8.82866	99.0552	-3.59808	100.314	-0.364597	99.6476	-8.85219
100.984	-10.4895	98.9244	-7.03018	100.078	-2.68962	99.4906	-11.7305
100.618	-11.7073	98.7673	-9.13368	99.8952	-6.34325	99.386	-13.6125
100.121	-12.4824	98.6103	-12.2337	99.7905	-11.547	99.2552	-15.8264
99.5974	-13.2574	98.401	-13.3406	99.6335	-15.5328	99.1244	-17.7084
98.8125	-13.5896	98.1131	-14.4476	99.5289	-19.5187	99.0721	-19.2579
98.0014	-15.2503	97.6683	-16.3298	99.3719	-22.0652	98.9413	-22.247
96.824	-15.6932	97.0926	-16.4402	99.1364	-24.5008	98.8105	-24.0182
95.5419	-17.354	96.4123	-17.5472	98.7439	-25.6079	98.6535	-25.6785
94.0505	-18.3504	95.4964	-18.322	98.1945	-26.8257	98.3657	-28.7783
92.2974	-19.0148	94.4498	-19.6506	97.5927	-28.1542	97.9733	-30.328
90.2565	-19.9005	93.3508	-21.0897	96.7292	-28.7076	97.4761	-30.992
88.2679	-20.6755	91.9639	-22.4182	95.7349	-29.2611	96.7435	-32.4308
85.8607	-21.8935	90.4724	-23.5253	94.7667	-29.8147	95.8277	-32.3198
83.3488	-22.7791	88.6408	-25.2965	93.5108	-31.3646	94.7026	-33.2051
80.4705	-23.7756	86.6783	-26.7357	92.1763	-31.5858	93.3158	-33.537
77.4615	-24.8828	84.6112	-28.2856	90.5017	-32.3607	91.8505	-33.758
74.4001	-25.3257	82.23	-29.8356	88.6439	-33.2464	90.0189	-33.9789
70.8939	-25.4363	79.6395	-31.2746	86.7076	-33.7999	87.978	-34.8644
67.283	-26.5436	76.9967	-32.7139	84.4312	-34.7962	85.8324	-34.9746
63.7245	-26.9863	73.9876	-33.1566	81.9977	-35.1282	83.2943	-34.8636
59.8258	-27.6507	71.057	-35.0386	79.4596	-36.5675	80.8346	-35.306
56.084	-27.4292	67.76	-35.4814	76.3982	-35.7923	77.9041	-35.9699
51.9498	-27.7613	64.3322	-36.4777	73.3367	-36.1243	74.8165	-35.9695
47.8156	-28.3148	61.0614	-36.9202	69.8828	-37.0099	71.6504	-36.0798
43.8384	-28.3148	57.372	-37.8059	66.3242	-37.342	68.0395	-37.0759
39.5734	-28.9792	53.6825	-39.0235	62.7657	-36.7883	64.1931	-36.5219
35.256	-29.3113	50.2024	-39.0233	58.9454	-37.4524	60.4252	-36.5215
31.2788	-29.8648	46.2251	-39.6875	54.942	-37.8952	56.2648	-36.2997
26.9091	-30.1971	42.5095	-40.4624	51.0955	-38.1165	52.2614	-36.5207
22.8534	-30.197	38.349	-40.5729	46.8828	-38.5591	47.8393	-36.9632
18.4837	-30.6398	34.1363	-40.3514	42.7747	-38.7805	43.3649	-37.295
14.0879	-30.3076	30.0805	-40.6833	38.1956	-38.2267	39.0999	-36.8517
9.95365	-30.7505	25.7107	-41.1259	33.6166	-38.6695	34.547	-37.1836
5.58397	-31.1934	21.3409	-41.1257	29.1683	-38.3373	29.9679	-37.7368
1.34507	-31.0826	17.2067	-41.4578	24.3276	-38.0048	25.572	-37.1828
-2.65828	-31.8576	12.7584	-41.4576	19.4345	-38.2262	20.836	-37.736
-6.76631	-31.6361	8.59795	-41.9001	14.9078	-38.4475	16.4401	-37.8462
-10.665	-32.1897	4.14967	-42.2322	9.96239	-38.558	11.6778	-37.8458
-14.7469	-32.5219	-0.324767	-42.232	5.38331	-38.4472	6.88946	-37.7348
-18.8288	-32.9647	-4.51136	-42.4533	0.542582	-38.89	2.33659	-38.1773
-22.6751	-33.2969	-8.95965	-42.7852	-4.16732	-38.4469	-2.42564	-37.734
-26.7047	-33.0754	-13.4341	-43.1172	-8.64173	-38.8897	-7.10938	-37.8442
-30.6034	-33.7396	-17.5422	-42.7848	-13.2993	-38.6681	-11.5314	-38.8404
-34.1619	-34.1825	-21.9381	-43.2276	-17.7999	-38.8895	-16.1105	-37.7329
-37.9821	-34.5146	-25.9939	-43.4487	-22.0911	-39.2215	-20.3232	-38.3967
-41.5145	-34.9575	-30.3375	-43.3378	-26.5655	-38.6677	-24.7453	-38.6178
-45.2039	-35.4004	-34.655	-44.0021	-30.7521	-38.5568	-28.9318	-38.5067
-48.8409	-35.7325	-38.5799	-44.0019	-35.1742	-38.7781	-32.8306	-38.617
-52.1116	-35.511	-42.688	-44.1123	-39.387	-38.9994	-36.8078	-38.506
-55.487	-36.3969	-46.6391	-44.1121	-43.338	-38.6672	-40.7066	-39.7236
-58.7316	-36.9504	-50.2762	-44.4441	-47.3153	-38.6671	-44.4221	-39.5017
-61.6621	-36.6183	-54.0966	-45.3298	-51.1879	-39.442	-48.2424	-39.0584
-64.7497	-37.504	-57.5505	-44.776	-54.6156	-39.5525	-51.644	-39.1687
-67.4448	-37.8361	-61.2399	-45.883	-58.1742	-39.4417	-55.1763	-39.5006
-70.2968	-38.5004	-64.7201	-45.9934	-61.3403	-39.663	-58.6826	-39.6109
-73.0704	-38.8325	-67.8339	-46.104	-64.6896	-39.6629	-61.7963	-39.389
-75.4253	-39.6076	-71.0785	-46.9896	-67.9603	-39.9949	-65.0147	-39.1672
-77.8848	-40.2719	-74.1399	-46.5465	-70.7601	-39.8841	-68.0762	-39.3883
-80.1874	-40.7147	-76.8613	-46.9892	-73.6645	-39.7732	-70.7451	-39.8308
-82.3068	-41.4897	-79.6611	-46.989	-76.5167	-40.6589	-73.5187	-40.052
-84.2954	-41.9326	-82.1207	-47.5424	-79.0286	-40.7694	-75.9521	-39.3872
-86.0746	-42.8183	-84.5803	-48.5388	-81.6975	-40.7693	-78.4117	-40.2727
-87.8539	-43.2612	-86.8568	-48.5386	-84.0002	-40.8798	-80.662	-39.94
-89.4499	-44.0362	-88.8455	-49.4243	-86.2766	-41.8762	-82.6767	-40.8255
-90.732	-44.8112	-90.7818	-50.9742	-88.3961	-41.8761	-84.7961	-40.0501
-92.0403	-45.4756	-92.6134	-51.9704	-90.2277	-43.0939	-86.8109	-40.714
-93.1392	-46.3613	-94.1572	-52.7452	-91.9285	-43.5367	-88.6164	-40.7136
-94.0811	-47.0257	-95.5441	-54.9596	-93.4199	-44.6438	-90.4218	-41.0455
-94.9184	-47.8007	-96.7216	-55.8451	-94.6497	-46.858	-91.9656	-41.8202
-95.494	-48.0221	-97.7682	-58.17	-95.8534	-48.2973	-93.4308	-42.4841
-96.0434	-48.5757	-98.5009	-60.3844	-96.7692	-49.5152	-94.7391	-42.4837
-96.4359	-48.7971	-98.8934	-63.8165	-97.4756	-51.6187	-95.8642	-43.1478
-96.6451	-49.2399	-99.0504	-66.2523	-97.9204	-53.8329	-96.8585	-43.9224
-96.7235	-48.9078	-98.9196	-65.1448	-98.1036	-57.1545	-97.6173	-45.3614
-96.7235	-47.8006	-98.7888	-60.1622	-98.1297	-59.4795	-98.1406	-46.0254
-96.6449	-45.3646	-98.658	-52.0793	-98.0774	-55.6041	-98.5069	-47.243
-96.5925	-41.7108	-98.5272	-43.5536	-97.8419	-48.85	-98.7424	-49.0143
-96.5401	-38.2784	-98.4487	-37.5745	-97.7634	-40.1028	-98.847	-49.6782
-96.5401	-35.0675	-98.4225	-35.2492	-97.6064	-30.8021	-98.7685	-49.0136
-96.5139	-33.0745	-98.4749	-34.806	-97.6063	-25.4874	-98.6899	-44.695
-96.4615	-32.1886	-98.4487	-37.7954	-97.6587	-24.9337	-98.5067	-39.1585
-96.3829	-32.0779	-98.5011	-42.0026	-97.6848	-26.3728	-98.4021	-32.847
-96.3829	-32.2994	-98.4749	-44.4383	-97.7371	-31.3553	-98.402	-28.0858
-96.3043	-32.2993	-98.3964	-45.7667	-97.8156	-37.3341	-98.3235	-24.9852
-96.2781	-32.1885	-98.3441	-44.1058	-97.7894	-42.3164	-98.3496	-23.5454
-96.1995	-30.9707	-98.2133	-40.4518	-97.7109	-42.427	-98.3496	-23.545
-96.1733	-27.649	-98.161	-34.2513	-97.6848	-40.3231	-98.3757	-25.2056
-96.1471	-24.8809	-98.1348	-28.9364	-97.5539	-37.3336	-98.4019	-25.9803
-96.1209	-20.6735	-98.0825	-24.3967	-97.4231	-29.583	-98.3495	-27.0871
-96.0423	-17.3518	-97.9255	-21.1857	-97.3969	-23.4931	-98.2448	-26.7546
-95.9899	-15.1374	-97.9517	-19.9675	-97.3446	-18.2891	-98.1663	-25.7578
-95.9375	-13.4765	-97.9256	-21.0745	-97.2137	-13.7495	-98.1139	-23.7644
-95.8851	-12.7014	-97.9256	-21.8494	-97.2137	-11.3134	-98.0092	-19.8888
-95.8851	-11.8157	-97.8995	-21.5171	-97.2398	-10.7597	-97.9307	-14.5739
-95.885	-11.8156	-97.7163	-18.1952	-97.1875	-11.6454	-97.7998	-10.2554
-95.7279	-10.8191	-97.5855	-16.2021	-97.1613	-11.313	-97.7736	-7.59779
-95.5447	-7.27595	-97.35	-11.9945	-97.0828	-11.0914	-97.6689	-2.83634
-95.44	-3.62214	-97.193	-7.34403	-96.952	-9.5412	-97.6689	-0.510806
-95.2045	0.031671	-97.036	-2.80437	-96.7165	-6.21954	-97.6165	1.92532
-95.0212	3.79629	-96.8529	1.18189	-96.638	-1.34765	-97.5118	4.02936
-94.8118	8.00369	-96.7482	5.94301	-96.4286	2.52771	-97.4071	6.57633
-94.4978	9.443	-96.5913	9.37549	-96.2716	6.9567	-97.2239	8.45887
-94.0791	11.4361	-96.3558	11.8116	-96.1931	12.1607	-97.1454	10.3416
-93.5819	12.5432	-96.068	12.919	-96.1669	17.2541	-97.0407	13.2206
-93.0585	13.2077	-95.6231	13.9157	-95.9053	21.3509	-96.8575	15.5462
-92.4043	13.8719	-95.0999	14.8015	-95.6436	23.4547	-96.7267	19.5324
-91.5146	14.8685	-94.5504	15.2446	-95.3819	25.3371	-96.5173	22.3008
-90.5725	15.7543	-93.8439	17.127	-95.0679	26.4445	-96.2556	26.1764
-89.4735	16.9722	-93.0066	18.6773	-94.7277	26.0017	-95.9154	27.8375
-88.3221	17.5259	-91.9861	20.3384	-94.3352	27.4411	-95.392	29.1664
-86.8306	19.6297	-90.861	21.4457	-93.8642	28.6592	-94.764	30.7169
-85.1297	20.0724	-89.6312	23.2174	-93.2362	29.2129	-94.0314	31.6031
-83.2044	21.6164	-88.7113	24.1741	-91.9562	30.5134	-93.5653	31.8544
